# Supplementary material for: Sanghuangporus vaninii extract ameliorates hyperlipidemia in rats by mechanisms identified with transcriptome analysis
Source: Food Sci Nutr. 2024 Feb 16;12(5):3360–76. doi: 10.1002/fsn3.4002 (PMC11077191; doi:10.1002/fsn3.4002)
Supplement: Supplementary file 1 — Table S1 [file FSN3-12-3360-s005.xlsx]

## Sheet: Sheet1
Supplementary Table S1 List of the differently expressed genes (DEGs)
Up-regulated genes in Model group compared with Control group （Total of 153)
gene_name	Description	trans_type	log2(foldchange)	pval
Bcl6	BCL6, transcription repressor [Source:RGD Symbol;Acc:1309345]	protein_coding	4.12871	3.26967e-08
Cdh17	cadherin 17 [Source:RGD Symbol;Acc:619748]	protein_coding	4.08799	4.16539e-08
AC119336		miRNA	3.67869	6.14576e-07
Sqle	squalene epoxidase [Source:RGD Symbol;Acc:3755]	protein_coding	3.52437	1.56379e-06
LOC500473	similar to alpha-2u globulin PGCL2 [Source:RGD Symbol;Acc:1583727]	protein_coding	3.31165	3.90093e-06
Idi1	isopentenyl-diphosphate delta isomerase 1 [Source:RGD Symbol;Acc:621835]	protein_coding	3.31319	5.16207e-06
Spats2l	spermatogenesis associated, serine-rich 2-like [Source:RGD Symbol;Acc:1309930]	protein_coding	3.19922	9.70929e-06
LOC100910669	paired immunoglobulin-like type 2 receptor alpha-like [Source:RGD Symbol;Acc:6497409]	protein_coding	3.16589	1.59243e-05
MGC108823	similar to interferon-inducible GTPase [Source:RGD Symbol;Acc:1359421]	protein_coding	2.99615	2.42781e-05
Rsad2	radical S-adenosyl methionine domain containing 2 [Source:RGD Symbol;Acc:620495]	protein_coding	2.9646	2.80472e-05
Akr1c2	aldo-keto reductase family 1, member C2 [Source:RGD Symbol;Acc:1311841]	protein_coding	2.72981	0.000103121
Echdc1	ethylmalonyl-CoA decarboxylase 1 [Source:RGD Symbol;Acc:1359654]	protein_coding	2.74649	0.000139318
AABR07066188		lincRNA	2.6721	0.000183562
Cyp51	cytochrome P450, family 51 [Source:RGD Symbol;Acc:2481]	protein_coding	2.5858	0.000209969
Oas1g	2'-5' oligoadenylate synthetase 1G [Source:RGD Symbol;Acc:6497100]	protein_coding	2.59122	0.00023404
Cnnm4	cyclin and CBS domain divalent metal cation transport mediator 4 [Source:RGD Symbol;Acc:1305571]	protein_coding	2.55839	0.000334151
Spsb4	splA/ryanodine receptor domain and SOCS box containing 4 [Source:RGD Symbol;Acc:1562307]	protein_coding	2.56011	0.000413519
Fmr1	fragile X mental retardation 1 [Source:RGD Symbol;Acc:2623]	protein_coding	2.50103	0.000430447
AA926063	AA926063gene [Source:RGD Symbol;Acc:1303072]	lincRNA	2.53054	0.000438331
Msmo1	methylsterol monooxygenase 1 [Source:RGD Symbol;Acc:620281]	protein_coding	2.39927	0.000556722
Rpl21	ribosomal protein L21 [Source:RGD Symbol;Acc:68390]	protein_coding	2.46053	0.000624572
Mup4	major urinary protein 4 [Source:RGD Symbol;Acc:735211]	protein_coding	2.35148	0.000673149
Vxn	vexin [Source:RGD Symbol;Acc:1561849]	protein_coding	2.35926	0.00092664
Lss	lanosterol synthase [Source:RGD Symbol;Acc:620955]	protein_coding	2.28795	0.00101846
Hbb	hemoglobin subunit beta [Source:RGD Symbol;Acc:2783]	protein_coding	2.22846	0.00122233
Mier1	MIER1 transcriptional regulator [Source:RGD Symbol;Acc:1562337]	protein_coding	2.24018	0.0012589
LOC103694857	hemoglobin subunit beta-2 [Source:RGD Symbol;Acc:9218369]	protein_coding	2.22046	0.00127681
AC120310		protein_coding	2.27421	0.00129432
Tnnc1	troponin C1, slow skeletal and cardiac type [Source:RGD Symbol;Acc:1309921]	protein_coding	2.33562	0.00137408
Pphln1	periphilin 1 [Source:RGD Symbol;Acc:1306207]	protein_coding	2.23658	0.00141543
Hmgcs1	3-hydroxy-3-methylglutaryl-CoA synthase 1 [Source:RGD Symbol;Acc:70970]	protein_coding	2.18015	0.00152002
H3f3c	H3 histone family member 3C [Source:RGD Symbol;Acc:2321290]	protein_coding	2.17425	0.00173117
Hba-a3	hemoglobin alpha, adult chain 3 [Source:RGD Symbol;Acc:1359209]	protein_coding	2.24527	0.00176093
Scd	stearoyl-CoA desaturase [Source:RGD Symbol;Acc:621176]	protein_coding	2.15084	0.00188139
Col27a1	collagen type XXVII alpha 1 chain [Source:RGD Symbol;Acc:735115]	protein_coding	2.22847	0.00199234
Nceh1	neutral cholesterol ester hydrolase 1 [Source:RGD Symbol;Acc:1311104]	protein_coding	2.0867	0.00243525
Plat	plasminogen activator, tissue type [Source:RGD Symbol;Acc:3342]	protein_coding	2.12955	0.00303443
Hba-a2	hemoglobin alpha, adult chain 2 [Source:RGD Symbol;Acc:1359364]	protein_coding	2.01159	0.0032997
Tmcc3	transmembrane and coiled-coil domain family 3 [Source:RGD Symbol;Acc:1307241]	protein_coding	2.00008	0.00372409
Egr1	early growth response 1 [Source:RGD Symbol;Acc:2544]	protein_coding	1.97434	0.0039962
LOC689064	beta-globin [Source:RGD Symbol;Acc:1597422]	protein_coding	1.96038	0.00429372
AABR07052519		protein_coding	1.95752	0.00430539
AC125248		lincRNA	1.98442	0.00449109
Hspb1	heat shock protein family B (small) member 1 [Source:RGD Symbol;Acc:61306]	protein_coding	1.95285	0.00458909
LOC100359600	karyopherin alpha 2-like [Source:RGD Symbol;Acc:2325125]	protein_coding	1.98292	0.00478728
Mx2	MX dynamin like GTPase 2 [Source:RGD Symbol;Acc:628821]	protein_coding	1.92066	0.00486416
Tex36	testis expressed 36 [Source:RGD Symbol;Acc:1566410]	protein_coding	1.99481	0.00495361
LOC100365839	40S ribosomal protein S3a-like [Source:RGD Symbol;Acc:2318248]	protein_coding	1.92631	0.00508732
Cds1	CDP-diacylglycerol synthase 1 [Source:RGD Symbol;Acc:621185]	protein_coding	1.96902	0.00511266
AABR07043748		protein_coding	1.92609	0.00514968
Cmpk2	cytidine/uridine monophosphate kinase 2 [Source:RGD Symbol;Acc:1305881]	protein_coding	1.88033	0.00592837
Tmem252	transmembrane protein 252 [Source:RGD Symbol;Acc:1359349]	protein_coding	1.97313	0.00602492
Isg15	ISG15 ubiquitin-like modifier [Source:RGD Symbol;Acc:1310312]	protein_coding	1.86085	0.00629058
Myh7	myosin heavy chain 7 [Source:RGD Symbol;Acc:62030]	protein_coding	1.87271	0.00663171
RGD1566134	similar to alpha-2u-globulin [Source:RGD Symbol;Acc:1566134]	protein_coding	1.83805	0.00691422
Klhdc8a	kelch domain containing 8A [Source:RGD Symbol;Acc:1305132]	protein_coding	1.89547	0.00704635
Gtse1	G-2 and S-phase expressed 1 [Source:RGD Symbol;Acc:1563164]	protein_coding	1.86222	0.007541
Ifit3	interferon-induced protein with tetratricopeptide repeats 3 [Source:RGD Symbol;Acc:1359681]	protein_coding	1.79126	0.00852946
Oasl2	2'-5' oligoadenylate synthetase-like 2 [Source:RGD Symbol;Acc:1307351]	protein_coding	1.78939	0.0086153
RT1-CE1	RT1 class I, locus1 [Source:RGD Symbol;Acc:1595869]	protein_coding;retained_intron	1.77597	0.00951244
Dixdc1	DIX domain containing 1 [Source:RGD Symbol;Acc:1309902]	protein_coding	1.7815	0.00951439
A2m	alpha-2-macroglobulin [Source:RGD Symbol;Acc:2004]	protein_coding	1.84746	0.00979231
Crym	crystallin, mu [Source:RGD Symbol;Acc:620943]	protein_coding	1.75817	0.0102352
Flnb	filamin B [Source:RGD Symbol;Acc:1311915]	protein_coding	1.7476	0.0104653
Csad	cysteine sulfinic acid decarboxylase [Source:RGD Symbol;Acc:621030]	protein_coding	1.72755	0.0110295
LOC100362027	ribosomal protein L30-like [Source:RGD Symbol;Acc:2318953]	protein_coding	1.71157	0.0117497
Rhof	ras homolog family member F, filopodia associated [Source:RGD Symbol;Acc:1584038]	protein_coding	1.72101	0.0119745
Layn	layilin [Source:RGD Symbol;Acc:1564444]	protein_coding	1.78789	0.0121741
AABR07048463		protein_coding	1.70024	0.0122443
Trim45	tripartite motif-containing 45 [Source:RGD Symbol;Acc:1309168]	protein_coding	1.79093	0.0129757
Zfp157	zinc finger protein 157 [Source:RGD Symbol;Acc:1359435]	protein_coding	1.79079	0.0138536
Slc35g1	solute carrier family 35, member G1 [Source:RGD Symbol;Acc:1595908]	protein_coding	1.72237	0.0143604
Fzd6	frizzled class receptor 6 [Source:RGD Symbol;Acc:628816]	protein_coding	1.72404	0.0144325
Mvd	mevalonate diphosphate decarboxylase [Source:RGD Symbol;Acc:621292]	protein_coding	1.70276	0.0144375
Acat2	acetyl-CoA acetyltransferase 2 [Source:RGD Symbol;Acc:1359366]	protein_coding	1.7008	0.0148828
Ifit2	interferon-induced protein with tetratricopeptide repeats 2 [Source:RGD Symbol;Acc:1307804]	protein_coding	1.6446	0.0153763
Pbx3	PBX homeobox 3 [Source:RGD Symbol;Acc:1307198]	protein_coding	1.69463	0.0160211
RF00002		rRNA	1.63152	0.0161104
Ttc14	tetratricopeptide repeat domain 14 [Source:RGD Symbol;Acc:1310045]	protein_coding	1.67898	0.0165309
Bmp7	bone morphogenetic protein 7 [Source:RGD Symbol;Acc:620743]	protein_coding	1.7348	0.0166429
Tmprss2	transmembrane serine protease 2 [Source:RGD Symbol;Acc:620766]	protein_coding	1.63127	0.0168124
Gstt3	glutathione S-transferase, theta 3 [Source:RGD Symbol;Acc:1562732]	protein_coding	1.60352	0.0179781
Ccl4	C-C motif chemokine ligand 4 [Source:RGD Symbol;Acc:620441]	protein_coding	1.65036	0.0180299
Bspry	B-box and SPRY domain containing [Source:RGD Symbol;Acc:708400]	protein_coding	1.70574	0.0182353
Hmbox1	homeobox containing 1 [Source:RGD Symbol;Acc:1306787]	protein_coding	1.70284	0.0187964
Ctdspl2	CTD small phosphatase like 2 [Source:RGD Symbol;Acc:1309219]	protein_coding	1.65638	0.0208622
Stard8	StAR-related lipid transfer domain containing 8 [Source:RGD Symbol;Acc:1560770]	protein_coding	1.64339	0.021356
Hsd11b2	hydroxysteroid 11-beta dehydrogenase 2 [Source:RGD Symbol;Acc:2835]	protein_coding;retained_intron	1.66729	0.0214932
Fdps	farnesyl diphosphate synthase [Source:RGD Symbol;Acc:68953]	protein_coding	1.54652	0.0223589
Hltf	helicase-like transcription factor [Source:RGD Symbol;Acc:1309031]	protein_coding	1.58763	0.0228943
Hnf4g	hepatocyte nuclear factor 4, gamma [Source:RGD Symbol;Acc:1310102]	protein_coding	1.5864	0.0232543
Agfg2	ArfGAP with FG repeats 2 [Source:RGD Symbol;Acc:1306590]	protein_coding	1.54114	0.0235735
LOC298111	alpha2u globulin [Source:RGD Symbol;Acc:1593272]	protein_coding	1.57411	0.0239133
Thnsl1	threonine synthase-like 1 [Source:RGD Symbol;Acc:1564213]	protein_coding	1.6003	0.0239216
AABR07034445		protein_coding	1.52946	0.0239319
LOC108348128	nesprin-4 [Source:RGD Symbol;Acc:11504732]	protein_coding	1.60355	0.0240206
Susd1	sushi domain containing 1 [Source:RGD Symbol;Acc:1306966]	protein_coding	1.58882	0.0242484
Med14	mediator complex subunit 14 [Source:RGD Symbol;Acc:1560170]	protein_coding;processed_transcript;nonsense_mediated_decay	1.55818	0.0243228
Ddi2	DNA damage inducible 1 homolog 2 [Source:RGD Symbol;Acc:1311815]	protein_coding	1.52018	0.0245554
LOC103694079	vacuolar ATPase assembly integral membrane protein Vma21-like [Source:RGD Symbol;Acc:9104485]	protein_coding	1.62785	0.0250301
Ptprh	protein tyrosine phosphatase, receptor type, H [Source:RGD Symbol;Acc:620553]	protein_coding	1.56823	0.0252155
Comt	catechol-O-methyltransferase [Source:RGD Symbol;Acc:2379]	protein_coding	1.51072	0.0253555
Gadd45b	growth arrest and DNA-damage-inducible, beta [Source:RGD Symbol;Acc:1309080]	protein_coding	1.56121	0.0255801
Coro6	coronin 6 [Source:RGD Symbol;Acc:708560]	protein_coding	1.62095	0.0258469
Rtn4rl1	reticulon 4 receptor-like 1 [Source:RGD Symbol;Acc:727812]	protein_coding;processed_transcript	1.51297	0.0263839
Hsd17b7	hydroxysteroid (17-beta) dehydrogenase 7 [Source:RGD Symbol;Acc:2837]	protein_coding	1.52399	0.0265676
Fgf1	fibroblast growth factor 1 [Source:RGD Symbol;Acc:2605]	protein_coding	1.50925	0.027704
Sqor	sulfide quinone oxidoreductase [Source:RGD Symbol;Acc:1564504]	protein_coding	1.48392	0.0281095
LOC102556085	sodium/nucleoside cotransporter 2-like [Source:RGD Symbol;Acc:7516973]	lincRNA	1.51979	0.0282983
Slc16a11	solute carrier family 16, member 11 [Source:RGD Symbol;Acc:1311125]	protein_coding	1.5395	0.0284403
LOC102555392	interferon-inducible GTPase 1-like [Source:RGD Symbol;Acc:7620426]	protein_coding	1.5037	0.0290759
Hspb11	heat shock protein family B (small), member 11 [Source:RGD Symbol;Acc:1596413]	protein_coding	1.51595	0.0290958
Fam167a	family with sequence similarity 167, member A [Source:RGD Symbol;Acc:1561302]	protein_coding	1.53703	0.0291606
LOC103690002	histone H2A.J [Source:RGD Symbol;Acc:9140761]	protein_coding	1.5165	0.0291835
Ccdc77	coiled-coil domain containing 77 [Source:RGD Symbol;Acc:1310710]	protein_coding	1.51623	0.0299731
AY172581		Mt_rRNA	1.45432	0.0312854
Tm7sf2	transmembrane 7 superfamily member 2 [Source:RGD Symbol;Acc:1311205]	protein_coding	1.45419	0.0317966
Slc28a2	solute carrier family 28 member 2 [Source:RGD Symbol;Acc:61840]	protein_coding	1.44569	0.0322733
Mif	macrophage migration inhibitory factor [Source:RGD Symbol;Acc:621163]	protein_coding	1.44875	0.032312
Akr1c13	aldo-keto reductase family 1, member C13 [Source:RGD Symbol;Acc:1308232]	protein_coding	1.44011	0.0331835
AABR07048487		protein_coding	1.44856	0.0334041
Cxcl13	C-X-C motif chemokine ligand 13 [Source:RGD Symbol;Acc:1564256]	protein_coding	1.51545	0.0335425
Igh-6	immunoglobulin heavy chain 6 [Source:RGD Symbol;Acc:1359202]	protein_coding	1.45532	0.033918
Herc6	HECT and RLD domain containing E3 ubiquitin protein ligase family member 6 [Source:RGD Symbol;Acc:1561739]	protein_coding	1.43371	0.0339377
Igsf10	immunoglobulin superfamily, member 10 [Source:RGD Symbol;Acc:735030]	protein_coding	1.50017	0.0341092
Lrrc75b	leucine rich repeat containing 75B [Source:RGD Symbol;Acc:2318441]	protein_coding;retained_intron	1.50298	0.0341251
LOC691921	hypothetical protein LOC691921 [Source:RGD Symbol;Acc:1593359]	protein_coding	1.46483	0.0347783
Galnt6	polypeptide N-acetylgalactosaminyltransferase 6 [Source:RGD Symbol;Acc:2319726]	protein_coding	1.51377	0.0352877
Cyp3a9	cytochrome P450, family 3, subfamily a, polypeptide 9 [Source:RGD Symbol;Acc:708392]	protein_coding	1.42449	0.0352882
Kifc1	kinesin family member C1 [Source:RGD Symbol;Acc:1359118]	protein_coding;retained_intron	1.49122	0.0353896
Acyp1	acylphosphatase 1 [Source:RGD Symbol;Acc:1311327]	protein_coding	1.47051	0.0365302
Plcd1	phospholipase C, delta 1 [Source:RGD Symbol;Acc:3346]	protein_coding	1.48688	0.0370699
Zfp52	zinc finger protein 52 [Source:RGD Symbol;Acc:1359149]	protein_coding	1.47039	0.0372018
Metrnl	meteorin-like, glial cell differentiation regulator [Source:RGD Symbol;Acc:1359271]	protein_coding	1.48328	0.037702
Nid2	nidogen 2 [Source:RGD Symbol;Acc:1311685]	protein_coding	1.49927	0.038733
Maff	MAF bZIP transcription factor F [Source:RGD Symbol;Acc:1309531]	protein_coding	1.44825	0.0390759
Cryl1	crystallin, lambda 1 [Source:RGD Symbol;Acc:631427]	protein_coding	1.38571	0.04046
Dhcr7	7-dehydrocholesterol reductase [Source:RGD Symbol;Acc:621769]	protein_coding	1.38044	0.0408951
Rhbg	Rh family B glycoprotein [Source:RGD Symbol;Acc:727813]	protein_coding;retained_intron;nonsense_mediated_decay	1.42914	0.0409007
Samd9	sterile alpha motif domain containing 9 [Source:RGD Symbol;Acc:1563091]	protein_coding	1.38751	0.0412931
Ifi44l	interferon-induced protein 44-like [Source:RGD Symbol;Acc:1595861]	protein_coding	1.37506	0.0428583
Tp53inp1	tumor protein p53 inducible nuclear protein 1 [Source:RGD Symbol;Acc:631423]	protein_coding	1.42819	0.0429042
Hexim2	HEXIM P-TEFb complex subunit 2 [Source:RGD Symbol;Acc:1311635]	protein_coding	1.42347	0.043461
Tlr7	toll-like receptor 7 [Source:RGD Symbol;Acc:1563357]	protein_coding	1.4019	0.043616
Rhoc	ras homolog family member C [Source:RGD Symbol;Acc:1304965]	protein_coding	1.39021	0.0439676
AABR07010030		processed_pseudogene	1.3972	0.0447137
Slc6a8	solute carrier family 6 member 8 [Source:RGD Symbol;Acc:619711]	protein_coding	1.39096	0.0450023
Slc1a5	solute carrier family 1 member 5 [Source:RGD Symbol;Acc:708512]	protein_coding	1.43081	0.0455163
Mfsd12	major facilitator superfamily domain containing 12 [Source:RGD Symbol;Acc:1307722]	protein_coding	1.4289	0.0466755
Ube2d1	ubiquitin-conjugating enzyme E2D 1 [Source:RGD Symbol;Acc:1307886]	protein_coding	1.36899	0.0472123
Evc	EvC ciliary complex subunit 1 [Source:RGD Symbol;Acc:735186]	protein_coding	1.33743	0.0476703
AABR07018078	PHD finger protein 11 [Source:NCBI gene;Acc:361051]	protein_coding	1.33179	0.048219
Dab1	DAB1, reelin adaptor protein [Source:RGD Symbol;Acc:628770]	protein_coding	1.33595	0.0497038
Down-regulated genes in Model group compared with Control group （Total of 133)
gene_name	Description	trans_type	log2(foldchange)	pval
Sds	serine dehydratase [Source:RGD Symbol;Acc:67376]	protein_coding	-5.1992	2.68217e-11
Cish	cytokine inducible SH2-containing protein [Source:RGD Symbol;Acc:69261]	protein_coding	-3.7751	4.01893e-07
Wdfy2	WD repeat and FYVE domain containing 2 [Source:RGD Symbol;Acc:1307337]	protein_coding	-3.36004	3.09217e-06
AABR07021544		lincRNA	-3.33068	4.54601e-06
Abcg8	ATP binding cassette subfamily G member 8 [Source:RGD Symbol;Acc:620300]	protein_coding	-3.17829	7.71702e-06
Rpl30	ribosomal protein L30 [Source:RGD Symbol;Acc:621201]	protein_coding	-2.95964	2.4505e-05
Gck	glucokinase [Source:RGD Symbol;Acc:2670]	protein_coding	-2.83536	6.0917e-05
Marveld1	MARVEL domain containing 1 [Source:RGD Symbol;Acc:1309811]	protein_coding	-2.61666	0.00017713
Socs2	suppressor of cytokine signaling 2 [Source:NCBI gene;Acc:84607]	protein_coding	-2.41625	0.000434682
AC128901		protein_coding	-2.48671	0.000508423
Ptprn	protein tyrosine phosphatase, receptor type, N [Source:RGD Symbol;Acc:620777]	protein_coding	-2.38237	0.000546105
LOC100360218	interleukin 13 receptor, alpha 1-like [Source:RGD Symbol;Acc:2322532]	protein_coding	-2.33602	0.000650422
Serpina7	serpin family A member 7 [Source:RGD Symbol;Acc:619833]	protein_coding	-2.35824	0.000672392
Ednra	endothelin receptor type A [Source:RGD Symbol;Acc:2535]	protein_coding	-2.30128	0.000753433
Vwa5a	von Willebrand factor A domain containing 5A [Source:RGD Symbol;Acc:735145]	protein_coding	-2.2176	0.00119422
Nr1d1	nuclear receptor subfamily 1, group D, member 1 [Source:RGD Symbol;Acc:628827]	protein_coding	-2.18202	0.00140768
Kcnn2	potassium calcium-activated channel subfamily N member 2 [Source:RGD Symbol;Acc:2963]	protein_coding	-2.24519	0.0014524
Pum2	pumilio RNA-binding family member 2 [Source:RGD Symbol;Acc:1311024]	protein_coding	-2.14589	0.00160417
LOC102552166	helicase ARIP4-like [Source:RGD Symbol;Acc:7584316]	protein_coding	-2.16215	0.00183764
Banp	Btg3 associated nuclear protein [Source:RGD Symbol;Acc:1307464]	protein_coding	-2.212	0.00185597
AABR07037307		protein_coding	-2.12045	0.00196522
Slc26a8	solute carrier family 26 member 8 [Source:RGD Symbol;Acc:1308898]	protein_coding;retained_intron	-2.05031	0.00238489
Rad54l2	RAD54 like 2 [Source:RGD Symbol;Acc:1561889]	protein_coding	-2.05957	0.00257107
Chst13	carbohydrate sulfotransferase 13 [Source:RGD Symbol;Acc:1562825]	protein_coding	-2.10657	0.00271398
Cdkn1a	cyclin-dependent kinase inhibitor 1A [Source:RGD Symbol;Acc:69328]	protein_coding	-1.96132	0.00354707
Naip2	NLR family, apoptosis inhibitory protein 2 [Source:MGI Symbol;Acc:MGI:1298226]	protein_coding	-2.00414	0.0043887
Bhlha15	basic helix-loop-helix family, member a15 [Source:RGD Symbol;Acc:3091]	protein_coding	-2.00233	0.00439079
Rrn3	RRN3 homolog, RNA polymerase I transcription factor [Source:RGD Symbol;Acc:1305001]	protein_coding;processed_transcript	-1.92326	0.00446664
Fntb	farnesyltransferase, CAAX box, beta [Source:RGD Symbol;Acc:620119]	protein_coding	-2.00871	0.00457817
Adamtsl2	ADAMTS-like 2 [Source:RGD Symbol;Acc:1305459]	protein_coding	-1.96546	0.00460844
Dennd1a	DENN domain containing 1A [Source:RGD Symbol;Acc:1307927]	protein_coding	-1.88064	0.00556391
RGD1560925	similar to 2610034M16Rik protein [Source:RGD Symbol;Acc:1560925]	protein_coding	-1.83401	0.00804259
Usf3	upstream transcription factor family member 3 [Source:RGD Symbol;Acc:1560175]	protein_coding	-1.85714	0.00817065
Slc25a30	solute carrier family 25, member 30 [Source:RGD Symbol;Acc:1359702]	protein_coding	-1.76755	0.00820023
Rnf38	ring finger protein 38 [Source:RGD Symbol;Acc:621856]	protein_coding	-1.81356	0.00831044
Etnppl	ethanolamine-phosphate phospho-lyase [Source:RGD Symbol;Acc:1590098]	protein_coding	-1.75393	0.0085418
Erg	ETS transcription factor ERG [Source:RGD Symbol;Acc:621108]	protein_coding	-1.86053	0.00863669
Slc25a51	solute carrier family 25, member 51 [Source:RGD Symbol;Acc:6502452]	protein_coding	-1.7948	0.00887218
Slc9a9	solute carrier family 9 member A9 [Source:RGD Symbol;Acc:1560736]	protein_coding	-1.81223	0.00887742
AABR07035470	caspase recruitment domain family, member 11 [Source:NCBI gene;Acc:100363332]	processed_transcript	-1.81618	0.0096918
AABR07060833		protein_coding	-1.77771	0.00996008
AABR07039218		processed_pseudogene	-1.75136	0.0102819
Dusp6	dual specificity phosphatase 6 [Source:RGD Symbol;Acc:70978]	protein_coding	-1.70894	0.0106016
Cbx7	chromobox 7 [Source:RGD Symbol;Acc:735027]	protein_coding	-1.75068	0.0106344
Abhd6	abhydrolase domain containing 6 [Source:RGD Symbol;Acc:1359323]	protein_coding	-1.7006	0.011034
Cyp7a1	cytochrome P450 family 7 subfamily A member 1 [Source:RGD Symbol;Acc:2482]	protein_coding	-1.70581	0.0111295
LOC100361547	Cytochrome P450, family 2, subfamily c, polypeptide 7-like [Source:RGD Symbol;Acc:2319920]	protein_coding	-1.67702	0.0118673
AABR07029195		protein_coding	-1.72098	0.0121355
Plxnb1	plexin B1 [Source:RGD Symbol;Acc:1310564]	protein_coding	-1.73247	0.0125665
Scamp5	secretory carrier membrane protein 5 [Source:RGD Symbol;Acc:68356]	protein_coding	-1.69003	0.0126847
Camk2g	calcium/calmodulin-dependent protein kinase II gamma [Source:RGD Symbol;Acc:621802]	protein_coding	-1.70695	0.0139322
Tbl1x	transducin (beta)-like 1 X-linked [Source:RGD Symbol;Acc:1563868]	protein_coding	-1.63578	0.0139815
Cnrip1	cannabinoid receptor interacting protein 1 [Source:RGD Symbol;Acc:1308373]	protein_coding	-1.7102	0.0151274
AABR07054126		lincRNA	-1.62304	0.0157085
Nfya	nuclear transcription factor Y subunit alpha [Source:RGD Symbol;Acc:70976]	protein_coding	-1.61695	0.016034
Ptma	prothymosin alpha [Source:RGD Symbol;Acc:61829]	protein_coding	-1.59708	0.0165909
Cd9	CD9 molecule [Source:RGD Symbol;Acc:2318]	protein_coding	-1.65542	0.0172826
Ndufaf6	NADH:ubiquinone oxidoreductase complex assembly factor 6 [Source:RGD Symbol;Acc:1309085]	protein_coding	-1.63056	0.0177619
Map3k5	mitogen-activated protein kinase kinase kinase 5 [Source:RGD Symbol;Acc:1306565]	protein_coding	-1.58647	0.0179442
Ralgapa2	Ral GTPase activating protein catalytic alpha subunit 2 [Source:RGD Symbol;Acc:1308023]	protein_coding	-1.64337	0.0181943
Klhl42	kelch-like family, member 42 [Source:RGD Symbol;Acc:1560924]	protein_coding	-1.67399	0.0182453
Magt1	magnesium transporter 1 [Source:RGD Symbol;Acc:620094]	protein_coding;nonsense_mediated_decay	-1.56419	0.0183369
Nod2	nucleotide-binding oligomerization domain containing 2 [Source:RGD Symbol;Acc:1306368]	protein_coding	-1.66287	0.0187964
Atp7b	ATPase copper transporting beta [Source:RGD Symbol;Acc:2180]	protein_coding	-1.55583	0.0190575
LOC102556337	mitochondrial fission factor-like [Source:RGD Symbol;Acc:7706142]	protein_coding	-1.57403	0.019885
Hyal1	hyaluronidase 1 [Source:RGD Symbol;Acc:1303060]	protein_coding	-1.55869	0.0202329
Zfp346	zinc finger protein 346 [Source:RGD Symbol;Acc:1308068]	protein_coding	-1.57194	0.0203323
Mpped1	metallophosphoesterase domain containing 1 [Source:RGD Symbol;Acc:1308244]	protein_coding	-1.58652	0.0203579
Mettl27	methyltransferase like 27 [Source:RGD Symbol;Acc:1588881]	protein_coding	-1.58496	0.0205708
LOC100909750	tyrosine-protein kinase ABL1-like [Source:RGD Symbol;Acc:6502032]	protein_coding	-1.62043	0.0207267
Abr	ABR, RhoGEF and GTPase activating protein [Source:RGD Symbol;Acc:1306279]	protein_coding	-1.57716	0.0219272
LOC103690114	zinc finger protein 383-like [Source:RGD Symbol;Acc:9160828]	protein_coding	-1.62083	0.0221076
Tbx21	T-box 21 [Source:RGD Symbol;Acc:1308264]	protein_coding	-1.60251	0.0224269
Rasl10a	RAS-like, family 10, member A [Source:RGD Symbol;Acc:1306100]	protein_coding	-1.54854	0.0224908
Abcg1	ATP binding cassette subfamily G member 1 [Source:RGD Symbol;Acc:620294]	protein_coding	-1.5287	0.0226524
Emp2	epithelial membrane protein 2 [Source:RGD Symbol;Acc:1359629]	protein_coding	-1.56074	0.0231572
Zfp787	zinc finger protein 787 [Source:RGD Symbol;Acc:1310536]	protein_coding	-1.50596	0.0238893
LOC498276	Fc gamma receptor II beta [Source:RGD Symbol;Acc:1594388]	protein_coding	-1.53579	0.0241351
Klhl25	kelch-like family member 25 [Source:RGD Symbol;Acc:1310815]	protein_coding	-1.48519	0.0248415
AABR07071765		protein_coding	-1.56691	0.024983
Mt2A	metallothionein 2A [Source:RGD Symbol;Acc:1592345]	protein_coding	-1.47711	0.0250388
Dmd	dystrophin [Source:RGD Symbol;Acc:2507]	protein_coding	-1.50114	0.0256289
Ankrd33b	ankyrin repeat domain 33B [Source:RGD Symbol;Acc:1564227]	protein_coding	-1.56868	0.0257221
LOC100911564	glycine N-methyltransferase-like [Source:RGD Symbol;Acc:6491825]	protein_coding	-1.46812	0.0259417
Ankrd39	ankyrin repeat domain 39 [Source:RGD Symbol;Acc:1559504]	protein_coding	-1.54808	0.0264573
Entpd1	ectonucleoside triphosphate diphosphohydrolase 1 [Source:RGD Symbol;Acc:69265]	protein_coding	-1.527	0.0267291
LOC102550314	uncharacterized LOC102550314 [Source:RGD Symbol;Acc:7600849]	processed_transcript;transcribed_processed_pseudogene	-1.56132	0.0269284
Fmnl2	formin-like 2 [Source:RGD Symbol;Acc:1560248]	protein_coding	-1.5572	0.0270703
Atf7	activating transcription factor 7 [Source:RGD Symbol;Acc:1304940]	protein_coding	-1.50701	0.0272934
Jaml	junction adhesion molecule like [Source:RGD Symbol;Acc:1562572]	protein_coding	-1.51105	0.0275101
RGD1564865	similar to 20-alpha-hydroxysteroid dehydrogenase [Source:RGD Symbol;Acc:1564865]	protein_coding	-1.4574	0.0276875
Snx29	sorting nexin 29 [Source:RGD Symbol;Acc:1596162]	protein_coding	-1.52898	0.0283511
Slc2a1	solute carrier family 2 member 1 [Source:RGD Symbol;Acc:3704]	protein_coding	-1.46307	0.0292592
LOC102555727	quinone oxidoreductase-like protein 1-like [Source:RGD Symbol;Acc:7532340]	pseudogene	-1.48628	0.0296146
Alkbh6	alkB homolog 6 [Source:RGD Symbol;Acc:1566318]	protein_coding	-1.48941	0.0297335
RGD1311164	similar to DNA segment, Chr 6, Wayne State University 163, expressed [Source:RGD Symbol;Acc:1311164]	protein_coding	-1.46972	0.0298619
Dync1li2	dynein, cytoplasmic 1 light intermediate chain 2 [Source:RGD Symbol;Acc:621130]	protein_coding;nonsense_mediated_decay;retained_intron	-1.43873	0.0303059
Aldh1b1	aldehyde dehydrogenase 1 family, member B1 [Source:RGD Symbol;Acc:1306737]	protein_coding	-1.44885	0.030547
AABR07029596		protein_coding	-1.52496	0.0313885
Ints2	integrator complex subunit 2 [Source:RGD Symbol;Acc:1305547]	protein_coding	-1.51063	0.0314998
Rell1	RELT-like 1 [Source:RGD Symbol;Acc:1307468]	protein_coding	-1.44374	0.0315889
Apof	apolipoprotein F [Source:RGD Symbol;Acc:1560713]	protein_coding	-1.41143	0.0318865
Mcur1	mitochondrial calcium uniporter regulator 1 [Source:RGD Symbol;Acc:1307673]	protein_coding	-1.51889	0.0323577
Shroom4	shroom family member 4 [Source:RGD Symbol;Acc:1563434]	protein_coding	-1.50719	0.0324298
Gnmt	glycine N-methyltransferase [Source:RGD Symbol;Acc:2719]	protein_coding	-1.4009	0.0331038
Ccnf	cyclin F [Source:RGD Symbol;Acc:67401]	protein_coding	-1.43417	0.0335981
Smyd4	SET and MYND domain containing 4 [Source:RGD Symbol;Acc:1307369]	protein_coding	-1.50021	0.0338773
AABR07065448	ATP-dependent RNA helicase DDX24-like [Source:NCBI gene;Acc:100909476]	lincRNA	-1.44302	0.0350751
Man2b2	mannosidase, alpha, class 2B, member 2 [Source:RGD Symbol;Acc:1308840]	protein_coding	-1.39239	0.0351084
Usp5	ubiquitin specific peptidase 5 [Source:RGD Symbol;Acc:1308438]	protein_coding	-1.38229	0.036219
AABR07014550		processed_pseudogene	-1.39416	0.0363155
Apaf1	apoptotic peptidase activating factor 1 [Source:RGD Symbol;Acc:620575]	protein_coding	-1.40872	0.0380443
Pigc	phosphatidylinositol glycan anchor biosynthesis, class C [Source:RGD Symbol;Acc:1311337]	protein_coding	-1.37703	0.0381841
Skida1	SKI/DACH domain containing 1 [Source:MGI Symbol;Acc:MGI:1919918]	protein_coding	-1.4239	0.03887
Per3	period circadian regulator 3 [Source:RGD Symbol;Acc:621581]	protein_coding;retained_intron	-1.42497	0.0391805
Zhx3	zinc fingers and homeoboxes 3 [Source:RGD Symbol;Acc:631431]	protein_coding	-1.36627	0.0396451
AABR07027322	ribosomal protein L13a-like [Source:NCBI gene;Acc:100362583]	pseudogene	-1.36006	0.0396922
Mt1m	metallothionein 1M [Source:RGD Symbol;Acc:2324335]	protein_coding	-1.40324	0.0405115
Inmt	indolethylamine N-methyltransferase [Source:RGD Symbol;Acc:1597087]	protein_coding	-1.35879	0.0409884
Chd9	chromodomain helicase DNA binding protein 9 [Source:RGD Symbol;Acc:1306795]	protein_coding;nonsense_mediated_decay	-1.35109	0.0424619
Gzmk	granzyme K [Source:RGD Symbol;Acc:68401]	protein_coding	-1.42336	0.0431075
Slc4a4	solute carrier family 4 member 4 [Source:RGD Symbol;Acc:68936]	protein_coding	-1.377	0.0433108
Pcdha6	protocadherin alpha 6 [Source:RGD Symbol;Acc:735165]	protein_coding	-1.39155	0.043326
Ttf2	transcription termination factor 2 [Source:RGD Symbol;Acc:1309145]	protein_coding	-1.3858	0.0440381
AABR07013302		protein_coding	-1.37159	0.044537
Crtc1	CREB regulated transcription coactivator 1 [Source:RGD Symbol;Acc:1589158]	protein_coding	-1.42262	0.0450665
Myh11	myosin heavy chain 11 [Source:RGD Symbol;Acc:3136]	protein_coding	-1.39395	0.0454835
Tmem9	transmembrane protein 9 [Source:RGD Symbol;Acc:1307922]	protein_coding	-1.34022	0.045697
LOC103690020	platelet glycoprotein 4-like [Source:RGD Symbol;Acc:9322705]	protein_coding	-1.35155	0.0458916
Col4a5	collagen type IV alpha 5 chain [Source:RGD Symbol;Acc:1565499]	protein_coding	-1.37727	0.0459898
Spata5	spermatogenesis associated 5 [Source:RGD Symbol;Acc:1310478]	protein_coding	-1.35106	0.0477801
Rgs3	regulator of G-protein signaling 3 [Source:RGD Symbol;Acc:3566]	protein_coding	-1.29737	0.0483725
Qtrt2	queuine tRNA-ribosyltransferase accessory subunit 2 [Source:RGD Symbol;Acc:1310054]	nonsense_mediated_decay;protein_coding	-1.34228	0.0485379
Up-regulated genes in H-SVE group compared with Model group （Total of 436)
gene_name	Description	trans_type	log2(foldchange)	pval
Tnnt3	troponin T3, fast skeletal type [Source:RGD Symbol;Acc:3883]	protein_coding	9.06096	1.13448e-22
Mybpc1	myosin binding protein C, slow type [Source:RGD Symbol;Acc:735102]	protein_coding	9.12317	1.36902e-22
Myh1	myosin heavy chain 1 [Source:RGD Symbol;Acc:735061]	protein_coding	8.84423	3.57875e-22
Actn3	actinin alpha 3 [Source:RGD Symbol;Acc:621792]	protein_coding	8.80102	7.67486e-22
Myl1	myosin, light chain 1 [Source:RGD Symbol;Acc:1598796]	protein_coding	8.64896	2.28059e-21
Tnni2	troponin I2, fast skeletal type [Source:RGD Symbol;Acc:62050]	protein_coding;retained_intron	8.58809	3.86977e-21
Acta1	actin, alpha 1, skeletal muscle [Source:RGD Symbol;Acc:2025]	protein_coding	8.46815	4.47639e-21
Ckm	creatine kinase, M-type [Source:RGD Symbol;Acc:2358]	protein_coding	8.32946	1.24175e-20
Tnni1	troponin I1, slow skeletal type [Source:RGD Symbol;Acc:621765]	protein_coding	8.2826	5.06828e-20
Pygm	glycogen phosphorylase, muscle associated [Source:RGD Symbol;Acc:3461]	protein_coding	8.14959	5.85129e-20
Tnnc2	troponin C2, fast skeletal type [Source:RGD Symbol;Acc:1311973]	protein_coding	8.14438	5.96606e-20
Obscn	obscurin, cytoskeletal calmodulin and titin-interacting RhoGEF [Source:RGD Symbol;Acc:631335]	protein_coding	8.18982	7.11634e-20
Mylpf	myosin light chain, phosphorylatable, fast skeletal muscle [Source:RGD Symbol;Acc:3141]	protein_coding	8.0617	9.57287e-20
Mb	myoglobin [Source:RGD Symbol;Acc:620411]	protein_coding	7.76964	6.24804e-19
Ryr1	ryanodine receptor 1 [Source:RGD Symbol;Acc:1586637]	protein_coding	7.81388	1.17326e-18
Tpm2	tropomyosin 2 [Source:RGD Symbol;Acc:1559479]	protein_coding	7.67131	1.17595e-18
Fhl1	four and a half LIM domains 1 [Source:RGD Symbol;Acc:2615]	protein_coding	7.64683	1.93092e-18
Tnnt1	troponin T1, slow skeletal type [Source:RGD Symbol;Acc:621852]	protein_coding	7.42628	7.48914e-18
Eef1a2	eukaryotic translation elongation factor 1 alpha 2 [Source:RGD Symbol;Acc:3781]	protein_coding	7.2915	2.91235e-17
Atp1a2	ATPase Na+/K+ transporting subunit alpha 2 [Source:RGD Symbol;Acc:2168]	protein_coding	7.30855	3.10392e-17
Myh7	myosin heavy chain 7 [Source:RGD Symbol;Acc:62030]	protein_coding	6.8764	2.35799e-16
RF00003		snRNA	6.61798	2.29129e-15
Tnnc1	troponin C1, slow skeletal and cardiac type [Source:RGD Symbol;Acc:1309921]	protein_coding	6.50024	3.94157e-15
Actn2	actinin alpha 2 [Source:RGD Symbol;Acc:1308097]	protein_coding	6.37499	9.02483e-15
Eno3	enolase 3 [Source:RGD Symbol;Acc:2555]	protein_coding	6.36131	9.51058e-15
Abcg8	ATP binding cassette subfamily G member 8 [Source:RGD Symbol;Acc:620300]	protein_coding	6.30805	1.32976e-14
Fabp3	fatty acid binding protein 3 [Source:RGD Symbol;Acc:69048]	protein_coding	6.23536	3.66685e-14
Pfkm	phosphofructokinase, muscle [Source:RGD Symbol;Acc:68419]	protein_coding	6.16721	3.79315e-14
Cryab	crystallin, alpha B [Source:RGD Symbol;Acc:2414]	protein_coding	6.14614	4.61371e-14
Des	desmin [Source:RGD Symbol;Acc:620686]	protein_coding	6.09536	5.53087e-14
Myom1	myomesin 1 [Source:RGD Symbol;Acc:631436]	protein_coding	6.06918	9.78075e-14
Hrc	histidine rich calcium binding protein [Source:RGD Symbol;Acc:727864]	protein_coding	6.0027	1.73778e-13
Ldhb	lactate dehydrogenase B [Source:RGD Symbol;Acc:2997]	protein_coding	5.84339	3.86832e-13
Oxct1	3-oxoacid CoA transferase 1 [Source:RGD Symbol;Acc:1584008]	protein_coding	5.83025	4.86907e-13
Trim72	tripartite motif containing 72 [Source:RGD Symbol;Acc:1562778]	protein_coding	5.68411	2.16236e-12
Hspb6	heat shock protein family B (small) member 6 [Source:RGD Symbol;Acc:621554]	protein_coding	5.3615	8.25982e-12
Tmem38a	transmembrane protein 38a [Source:RGD Symbol;Acc:1307901]	protein_coding	5.17107	2.86782e-11
Slc25a4	solute carrier family 25 member 4 [Source:RGD Symbol;Acc:620352]	protein_coding	5.14683	2.9467e-11
Gsn	gelsolin [Source:RGD Symbol;Acc:1303089]	protein_coding	5.11572	3.78717e-11
Lpl	lipoprotein lipase [Source:RGD Symbol;Acc:3017]	protein_coding	5.12461	3.84597e-11
Cpt1b	carnitine palmitoyltransferase 1B [Source:RGD Symbol;Acc:2397]	protein_coding	4.78993	4.62033e-10
Dcn	decorin [Source:RGD Symbol;Acc:61895]	protein_coding	4.69009	7.97412e-10
Col1a1	collagen type I alpha 1 chain [Source:RGD Symbol;Acc:61817]	protein_coding	4.36864	5.26521e-09
Fabp4	fatty acid binding protein 4 [Source:RGD Symbol;Acc:69309]	protein_coding	4.31652	1.08318e-08
Fhl3	four and a half LIM domains 3 [Source:RGD Symbol;Acc:1307180]	protein_coding	4.15683	2.27335e-08
Cmya5	cardiomyopathy associated 5 [Source:RGD Symbol;Acc:1582992]	protein_coding	4.09869	2.3645e-08
Egln3	egl-9 family hypoxia-inducible factor 3 [Source:RGD Symbol;Acc:71019]	protein_coding	4.08962	4.38266e-08
Cav1	caveolin 1 [Source:RGD Symbol;Acc:2280]	protein_coding	4.01033	6.42887e-08
Tpm1	tropomyosin 1 [Source:RGD Symbol;Acc:3898]	protein_coding	3.9055	7.707e-08
Pde4dip	phosphodiesterase 4D interacting protein [Source:RGD Symbol;Acc:708410]	protein_coding	3.84372	1.13749e-07
Ptp4a3	protein tyrosine phosphatase type IVA, member 3 [Source:RGD Symbol;Acc:1308687]	protein_coding	3.88281	1.23666e-07
Ahnak	AHNAK nucleoprotein [Source:RGD Symbol;Acc:619779]	protein_coding	3.81901	1.49289e-07
Rn7sl1	RNA, 7SL, cytoplasmic 1 [Source:RGD Symbol;Acc:8157638]	misc_RNA	3.84836	1.77931e-07
Pla2g2a	phospholipase A2 group IIA [Source:RGD Symbol;Acc:620857]	protein_coding	3.90093	1.99592e-07
Lmcd1	LIM and cysteine-rich domains 1 [Source:RGD Symbol;Acc:1308963]	protein_coding	3.76875	2.50504e-07
Myh11	myosin heavy chain 11 [Source:RGD Symbol;Acc:3136]	protein_coding	3.79619	2.89638e-07
Pkm	pyruvate kinase M1/2 [Source:RGD Symbol;Acc:3337]	protein_coding	3.6804	3.22893e-07
Acss1	acyl-CoA synthetase short-chain family member 1 [Source:RGD Symbol;Acc:1306246]	protein_coding	3.74727	3.39167e-07
Mss51	MSS51 mitochondrial translational activator [Source:RGD Symbol;Acc:1309408]	protein_coding	3.75547	3.50167e-07
Dmpk	DM1 protein kinase [Source:RGD Symbol;Acc:1309825]	protein_coding	3.67103	3.65045e-07
Abcg5	ATP binding cassette subfamily G member 5 [Source:RGD Symbol;Acc:620298]	protein_coding	3.6977	3.72367e-07
Lgals1	galectin 1 [Source:RGD Symbol;Acc:69355]	protein_coding	3.72176	3.72953e-07
Impad1	inositol monophosphatase domain containing 1 [Source:RGD Symbol;Acc:1306455]	a	3.75733	4.47738e-07
Hrasls	HRAS-like suppressor [Source:RGD Symbol;Acc:1309485]	protein_coding	3.76322	4.50783e-07
Rabep2	rabaptin, RAB GTPase binding effector protein 2 [Source:RGD Symbol;Acc:621416]	protein_coding	3.6007	5.17055e-07
Aldoa	aldolase, fructose-bisphosphate A [Source:RGD Symbol;Acc:2089]	protein_coding	3.5853	5.37809e-07
Synm	synemin [Source:RGD Symbol;Acc:727872]	protein_coding	3.59295	5.69575e-07
Cd99l2	CD99 molecule-like 2 [Source:RGD Symbol;Acc:620896]	protein_coding	3.66509	5.74703e-07
Selenow	selenoprotein W [Source:RGD Symbol;Acc:3661]	protein_coding	3.64606	5.93015e-07
Phospho1	phosphoethanolamine/phosphocholine phosphatase 1 [Source:RGD Symbol;Acc:1306182]	protein_coding	3.62234	6.1025e-07
Ccn2	cellular communication network factor 2 [Source:RGD Symbol;Acc:621392]	protein_coding	3.71729	6.35953e-07
Sds	serine dehydratase [Source:RGD Symbol;Acc:67376]	protein_coding	3.54492	8.03107e-07
Itgb1bp2	integrin subunit beta 1 binding protein 2 [Source:RGD Symbol;Acc:1565015]	protein_coding	3.6234	9.71561e-07
LOC103689961	selenoprotein W-like [Source:RGD Symbol;Acc:9418506]	protein_coding	3.47544	1.26276e-06
Adssl1	adenylosuccinate synthase like 1 [Source:RGD Symbol;Acc:1590342]	protein_coding	3.44415	1.31673e-06
LOC100909750	tyrosine-protein kinase ABL1-like [Source:RGD Symbol;Acc:6502032]	protein_coding	3.55919	1.41545e-06
Myh6	myosin heavy chain 6 [Source:RGD Symbol;Acc:62029]	protein_coding	3.38484	1.79198e-06
Twf2	twinfilin actin-binding protein 2 [Source:RGD Symbol;Acc:1591460]	protein_coding	3.41355	1.81334e-06
AABR07001382		lincRNA	3.52542	1.94459e-06
Fbxo32	F-box protein 32 [Source:RGD Symbol;Acc:620373]	protein_coding	3.39101	2.15816e-06
Scn1b	sodium voltage-gated channel beta subunit 1 [Source:RGD Symbol;Acc:3631]	protein_coding	3.36854	2.18395e-06
Coro6	coronin 6 [Source:RGD Symbol;Acc:708560]	protein_coding	3.37263	2.47983e-06
Prkab2	protein kinase AMP-activated non-catalytic subunit beta 2 [Source:RGD Symbol;Acc:620905]	protein_coding	3.37238	2.93583e-06
AABR07021544		lincRNA	3.28711	5.13868e-06
Nipsnap2	nipsnap homolog 2 [Source:RGD Symbol;Acc:1566421]	protein_coding;nonsense_mediated_decay	3.17707	6.57082e-06
LOC100912228	pro-neuropeptide Y-like [Source:RGD Symbol;Acc:6487865]	protein_coding	3.25407	6.66617e-06
Vwf	von Willebrand factor [Source:RGD Symbol;Acc:621759]	protein_coding	3.19614	7.23125e-06
Elk4	ELK4, ETS transcription factor [Source:RGD Symbol;Acc:1310504]	protein_coding	3.13575	8.87356e-06
Rps6ka2	ribosomal protein S6 kinase A2 [Source:RGD Symbol;Acc:620676]	protein_coding	3.19884	9.0302e-06
Tmod1	tropomodulin 1 [Source:RGD Symbol;Acc:3874]	protein_coding	3.12343	9.50549e-06
Mgp	matrix Gla protein [Source:RGD Symbol;Acc:3088]	protein_coding	3.11783	9.5134e-06
AABR07044388		processed_transcript	3.14153	1.28824e-05
Sort1	sortilin 1 [Source:RGD Symbol;Acc:619999]	protein_coding	3.06523	1.40843e-05
Myh7b	myosin heavy chain 7B [Source:RGD Symbol;Acc:1307994]	protein_coding	3.0577	1.75857e-05
Agtpbp1	ATP/GTP binding protein 1 [Source:RGD Symbol;Acc:1306307]	protein_coding	2.9781	2.26831e-05
Per1	period circadian regulator 1 [Source:RGD Symbol;Acc:727863]	protein_coding	2.97319	2.35295e-05
AABR07044711	M2 pyruvate kinase-like [Source:NCBI gene;Acc:100362738]	protein_coding	2.96344	2.43961e-05
Bin1	bridging integrator 1 [Source:RGD Symbol;Acc:621786]	protein_coding	2.93556	2.44342e-05
Lrrc20	leucine rich repeat containing 20 [Source:RGD Symbol;Acc:1566140]	protein_coding	2.91571	2.93845e-05
AC128901		protein_coding	3.00725	3.22727e-05
Nol3	nucleolar protein 3 [Source:RGD Symbol;Acc:708558]	protein_coding	2.89173	4.00688e-05
Bcat2	branched chain amino acid transaminase 2 [Source:RGD Symbol;Acc:68948]	protein_coding	2.87829	4.20701e-05
Aqp1	aquaporin 1 [Source:RGD Symbol;Acc:2141]	protein_coding	2.83017	4.50589e-05
Cd9	CD9 molecule [Source:RGD Symbol;Acc:2318]	protein_coding	2.89843	4.69251e-05
St3gal2	ST3 beta-galactoside alpha-2,3-sialyltransferase 2 [Source:RGD Symbol;Acc:68413]	protein_coding	2.89741	4.70779e-05
Zfp106	zinc finger protein 106 [Source:NCBI gene;Acc:688018]	protein_coding	2.80233	5.1871e-05
Ces2e	carboxylesterase 2E [Source:RGD Symbol;Acc:621563]	protein_coding	2.78314	5.77294e-05
Dnajc27	DnaJ heat shock protein family (Hsp40) member C27 [Source:RGD Symbol;Acc:1564414]	protein_coding	2.85919	6.50141e-05
Plpp7	phospholipid phosphatase 7 (inactive) [Source:RGD Symbol;Acc:1305821]	protein_coding	2.81849	6.5509e-05
Smtnl2	smoothelin-like 2 [Source:RGD Symbol;Acc:1585960]	protein_coding	2.83033	6.6762e-05
RGD1309104	similar to RIKEN cDNA 1700025G04 gene [Source:RGD Symbol;Acc:1309104]	protein_coding	2.82048	6.80191e-05
LOC100364062	M2 pyruvate kinase-like [Source:RGD Symbol;Acc:2321795]	pseudogene	2.87409	7.06282e-05
Rilpl1	Rab interacting lysosomal protein-like 1 [Source:RGD Symbol;Acc:1307973]	protein_coding	2.72269	8.14267e-05
Mapt	microtubule-associated protein tau [Source:RGD Symbol;Acc:69329]	protein_coding;retained_intron;processed_transcript	2.78686	8.16343e-05
Cd24	CD24 molecule [Source:RGD Symbol;Acc:2298]	protein_coding	2.81389	8.71079e-05
Plxnb1	plexin B1 [Source:RGD Symbol;Acc:1310564]	protein_coding	2.75771	9.56213e-05
Phka1	phosphorylase kinase regulatory subunit alpha 1 [Source:RGD Symbol;Acc:621522]	protein_coding;retained_intron	2.68795	9.63782e-05
Ltbp3	latent transforming growth factor beta binding protein 3 [Source:RGD Symbol;Acc:62057]	protein_coding	2.74502	0.000108711
Col1a2	collagen type I alpha 2 chain [Source:RGD Symbol;Acc:621351]	protein_coding	2.65953	0.00010912
Myh10	myosin heavy chain 10 [Source:RGD Symbol;Acc:71000]	protein_coding	2.7089	0.00011658
Gyg1	glycogenin 1 [Source:RGD Symbol;Acc:621785]	protein_coding	2.65146	0.000116996
Usp2	ubiquitin specific peptidase 2 [Source:RGD Symbol;Acc:621073]	protein_coding	2.66985	0.000119441
Ccng1	cyclin G1 [Source:RGD Symbol;Acc:2295]	protein_coding	2.63123	0.000121975
Gpx3	glutathione peroxidase 3 [Source:RGD Symbol;Acc:69224]	protein_coding	2.64115	0.000125557
Tpm3	tropomyosin 3 [Source:RGD Symbol;Acc:621546]	protein_coding	2.57963	0.000154447
Cpb1	carboxypeptidase B1 [Source:RGD Symbol;Acc:2391]	protein_coding	2.67112	0.000155199
Neu2	neuraminidase 2 [Source:RGD Symbol;Acc:3164]	protein_coding	2.63654	0.000176869
Npr2	natriuretic peptide receptor 2 [Source:RGD Symbol;Acc:620851]	protein_coding	2.62842	0.000181522
Art3	ADP-ribosyltransferase 3 [Source:RGD Symbol;Acc:628833]	protein_coding	2.56934	0.000187732
Mcf2l	MCF.2 cell line derived transforming sequence-like [Source:RGD Symbol;Acc:619782]	protein_coding	2.61447	0.000196235
Rftn1	raftlin lipid raft linker 1 [Source:RGD Symbol;Acc:1563347]	protein_coding	2.6534	0.000221682
LOC103690020	platelet glycoprotein 4-like [Source:RGD Symbol;Acc:9322705]	protein_coding	2.56573	0.000236415
Ybx3	Y box binding protein 3 [Source:RGD Symbol;Acc:621056]	protein_coding	2.49728	0.000238031
Ralgapa2	Ral GTPase activating protein catalytic alpha subunit 2 [Source:RGD Symbol;Acc:1308023]	protein_coding	2.53217	0.000348541
Mxra8	matrix remodeling associated 8 [Source:RGD Symbol;Acc:1359356]	protein_coding	2.48351	0.000382253
Cbx7	chromobox 7 [Source:RGD Symbol;Acc:735027]	protein_coding	2.45907	0.000399241
Inmt	indolethylamine N-methyltransferase [Source:RGD Symbol;Acc:1597087]	protein_coding	2.39516	0.000443246
Sema4d	semaphorin 4D [Source:RGD Symbol;Acc:1310554]	processed_transcript;protein_coding	2.41398	0.000496359
LOC103690114	zinc finger protein 383-like [Source:RGD Symbol;Acc:9160828]	protein_coding	2.43627	0.000647146
Rai2	retinoic acid induced 2 [Source:RGD Symbol;Acc:1560139]	protein_coding	2.43519	0.000661371
Pum2	pumilio RNA-binding family member 2 [Source:RGD Symbol;Acc:1311024]	protein_coding	2.30449	0.000671798
Slc25a12	solute carrier family 25 member 12 [Source:RGD Symbol;Acc:1305181]	protein_coding	2.33686	0.00068281
Atp2a2	ATPase sarcoplasmic/endoplasmic reticulum Ca2+ transporting 2 [Source:RGD Symbol;Acc:2174]	protein_coding	2.27878	0.000701633
Acyp2	acylphosphatase 2 [Source:RGD Symbol;Acc:1595836]	protein_coding	2.30172	0.000806465
Vegfb	vascular endothelial growth factor B [Source:RGD Symbol;Acc:619799]	protein_coding	2.28962	0.000806719
Rpl30	ribosomal protein L30 [Source:RGD Symbol;Acc:621201]	protein_coding	2.25841	0.000814844
Map4	microtubule-associated protein 4 [Source:RGD Symbol;Acc:1564359]	protein_coding	2.24334	0.000840618
Pik3c2b	phosphatidylinositol-4-phosphate 3-kinase, catalytic subunit type 2 beta [Source:RGD Symbol;Acc:1306541]	protein_coding	2.36108	0.000845199
Srpx	sushi-repeat-containing protein, X-linked [Source:RGD Symbol;Acc:70950]	protein_coding	2.36462	0.000851807
Itgae	integrin subunit alpha E [Source:RGD Symbol;Acc:621644]	protein_coding	2.31517	0.000866547
Ccdc9b	coiled-coil domain containing 9B [Source:RGD Symbol;Acc:1565536]	protein_coding	2.34522	0.000901879
Mef2c	myocyte enhancer factor 2C [Source:RGD Symbol;Acc:1563119]	protein_coding	2.27243	0.000910785
Usf3	upstream transcription factor family member 3 [Source:RGD Symbol;Acc:1560175]	protein_coding	2.31071	0.0009569
Slc9a9	solute carrier family 9 member A9 [Source:RGD Symbol;Acc:1560736]	protein_coding	2.28756	0.000976432
Mcam	melanoma cell adhesion molecule [Source:RGD Symbol;Acc:620463]	protein_coding	2.26044	0.000979972
Slco3a1	solute carrier organic anion transporter family, member 3a1 [Source:RGD Symbol;Acc:620227]	protein_coding;retained_intron	2.29824	0.00099119
Tln2	talin 2 [Source:RGD Symbol;Acc:1565416]	protein_coding	2.2472	0.00102376
Pdzrn3	PDZ domain containing RING finger 3 [Source:RGD Symbol;Acc:1305250]	protein_coding	2.22093	0.00103789
Mmp2	matrix metallopeptidase 2 [Source:RGD Symbol;Acc:621316]	protein_coding	2.21614	0.0010691
Cyp2c12	cytochrome P450, family 2, subfamily c, polypeptide 12 [Source:RGD Symbol;Acc:2470]	protein_coding	2.19467	0.00107202
Trim35	tripartite motif-containing 35 [Source:RGD Symbol;Acc:1564642]	protein_coding	2.18432	0.00121694
Tspan8	tetraspanin 8 [Source:RGD Symbol;Acc:621783]	protein_coding	2.30428	0.00123902
Tacc2	transforming, acidic coiled-coil containing protein 2 [Source:RGD Symbol;Acc:1303004]	protein_coding	2.17053	0.0012392
AABR07029195		protein_coding	2.2184	0.00129278
Sparcl1	SPARC like 1 [Source:RGD Symbol;Acc:2531]	protein_coding	2.14759	0.00138388
Per3	period circadian regulator 3 [Source:RGD Symbol;Acc:621581]	protein_coding;retained_intron	2.21864	0.00138787
Slc16a10	solute carrier family 16 member 10 [Source:RGD Symbol;Acc:69197]	protein_coding	2.16302	0.00141123
Pknox2	PBX/knotted 1 homeobox 2 [Source:RGD Symbol;Acc:1590611]	nonsense_mediated_decay;protein_coding;processed_transcript	2.25401	0.00142946
Reck	reversion-inducing-cysteine-rich protein with kazal motifs [Source:RGD Symbol;Acc:1308845]	protein_coding	2.19101	0.00151857
Wnt4	Wnt family member 4 [Source:RGD Symbol;Acc:621348]	protein_coding	2.2365	0.00158458
Cxcl14	C-X-C motif chemokine ligand 14 [Source:RGD Symbol;Acc:1307406]	protein_coding	2.1429	0.00171092
Uaca	uveal autoantigen with coiled-coil domains and ankyrin repeats [Source:RGD Symbol;Acc:1560011]	protein_coding	2.08942	0.00184204
Tgfb3	transforming growth factor, beta 3 [Source:RGD Symbol;Acc:3851]	protein_coding	2.13947	0.00185627
Mical2	microtubule associated monooxygenase, calponin and LIM domain containing 2 [Source:RGD Symbol;Acc:1311773]	protein_coding	2.10496	0.00187895
Prnp	prion protein [Source:RGD Symbol;Acc:3410]	protein_coding	2.09307	0.00193254
Klhl42	kelch-like family, member 42 [Source:RGD Symbol;Acc:1560924]	protein_coding	2.1989	0.00195633
RGD1561161	similar to BC067074 protein [Source:RGD Symbol;Acc:1561161]	protein_coding	2.13022	0.00199152
Cadm3	cell adhesion molecule 3 [Source:RGD Symbol;Acc:1307035]	protein_coding	2.1162	0.00208656
Cish	cytokine inducible SH2-containing protein [Source:RGD Symbol;Acc:69261]	protein_coding	2.15445	0.00214286
Ccdc181	coiled-coil domain containing 181 [Source:RGD Symbol;Acc:1309708]	protein_coding	2.07714	0.00217616
Cavin1	caveolae associated protein 1 [Source:RGD Symbol;Acc:1307685]	protein_coding	2.05398	0.0022093
LOC100361547	Cytochrome P450, family 2, subfamily c, polypeptide 7-like [Source:RGD Symbol;Acc:2319920]	protein_coding	2.04352	0.00222576
Sema6c	semaphorin 6C [Source:RGD Symbol;Acc:3659]	protein_coding	2.11074	0.00223987
Ackr3	atypical chemokine receptor 3 [Source:RGD Symbol;Acc:620601]	protein_coding	2.10848	0.00224783
Magt1	magnesium transporter 1 [Source:RGD Symbol;Acc:620094]	protein_coding;nonsense_mediated_decay	2.02757	0.00233903
Synpo	synaptopodin [Source:RGD Symbol;Acc:620668]	protein_coding	2.0587	0.00234636
Amot	angiomotin [Source:RGD Symbol;Acc:1564027]	protein_coding	2.03901	0.00268576
Lamb2	laminin subunit beta 2 [Source:RGD Symbol;Acc:2988]	protein_coding	2.01157	0.00269097
Asph	aspartate-beta-hydroxylase [Source:RGD Symbol;Acc:1312000]	protein_coding	2.00472	0.00271246
Agpat1	1-acylglycerol-3-phosphate O-acyltransferase 1 [Source:RGD Symbol;Acc:1303287]	protein_coding	2.01813	0.00288527
Ddr1	discoidin domain receptor tyrosine kinase 1 [Source:RGD Symbol;Acc:2252]	protein_coding;nonsense_mediated_decay	2.0974	0.00288591
Bcam	basal cell adhesion molecule (Lutheran blood group) [Source:RGD Symbol;Acc:68378]	protein_coding	2.00033	0.0030794
Plxdc2	plexin domain containing 2 [Source:RGD Symbol;Acc:1305962]	protein_coding	2.10036	0.00308236
Hspa1b	heat shock protein family A (Hsp70) member 1B [Source:RGD Symbol;Acc:2840]	protein_coding	2.00122	0.00308357
Fam78a	family with sequence similarity 78, member A [Source:RGD Symbol;Acc:1566351]	protein_coding	2.06576	0.00317273
Fbln5	fibulin 5 [Source:RGD Symbol;Acc:2594]	protein_coding	2.00019	0.00366856
AABR07035074	similar to Pabpc4_predicted protein [Source:NCBI gene;Acc:288398]	protein_coding	2.07051	0.00366987
Rc3h1	ring finger and CCCH-type domains 1 [Source:RGD Symbol;Acc:1563512]	processed_transcript;retained_intron	1.95374	0.00370455
Ccl24	C-C motif chemokine ligand 24 [Source:RGD Symbol;Acc:1310245]	protein_coding	1.9797	0.00385427
Notch4	notch 4 [Source:RGD Symbol;Acc:1303282]	protein_coding	1.97669	0.00386865
Dennd1a	DENN domain containing 1A [Source:RGD Symbol;Acc:1307927]	protein_coding	1.94199	0.00388599
Rrn3	RRN3 homolog, RNA polymerase I transcription factor [Source:RGD Symbol;Acc:1305001]	protein_coding;processed_transcript	1.92798	0.00391043
Myh14	myosin heavy chain 14 [Source:RGD Symbol;Acc:1306821]	protein_coding	1.93175	0.00402032
Ephx2	epoxide hydrolase 2 [Source:RGD Symbol;Acc:620732]	protein_coding	1.89994	0.00414655
Pfkfb2	6-phosphofructo-2-kinase/fructose-2,6-biphosphatase 2 [Source:RGD Symbol;Acc:3309]	protein_coding	1.96844	0.00416801
Slc7a6	solute carrier family 7 member 6 [Source:RGD Symbol;Acc:1309193]	protein_coding	1.97612	0.00421457
Rab12	RAB12, member RAS oncogene family [Source:RGD Symbol;Acc:3527]	protein_coding	1.97094	0.00430195
Hk2	hexokinase 2 [Source:RGD Symbol;Acc:2797]	protein_coding	1.90026	0.00471906
AABR07007068		protein_coding	1.94969	0.00479362
Jchain	immunoglobulin joining chain [Source:MGI Symbol;Acc:MGI:96493]	protein_coding	1.92334	0.00485697
Podxl	podocalyxin-like [Source:RGD Symbol;Acc:621878]	protein_coding	1.88793	0.00486755
Akr1b1	aldo-keto reductase family 1 member B [Source:RGD Symbol;Acc:2092]	protein_coding	1.87512	0.00487651
A2ml1	alpha-2-macroglobulin-like 1 [Source:RGD Symbol;Acc:1565709]	protein_coding	1.88993	0.00507882
Acta2	actin, alpha 2, smooth muscle, aorta [Source:RGD Symbol;Acc:621676]	protein_coding	1.86087	0.00550952
Adamtsl2	ADAMTS-like 2 [Source:RGD Symbol;Acc:1305459]	protein_coding	1.90002	0.00554783
Tmbim1	transmembrane BAX inhibitor motif containing 1 [Source:RGD Symbol;Acc:1359409]	protein_coding;retained_intron;nonsense_mediated_decay;processed_transcript	1.87912	0.00559235
Hmgn3	high mobility group nucleosomal binding domain 3 [Source:RGD Symbol;Acc:1359106]	protein_coding	1.88817	0.00560191
Dync1li2	dynein, cytoplasmic 1 light intermediate chain 2 [Source:RGD Symbol;Acc:621130]	protein_coding;retained_intron;nonsense_mediated_decay	1.83089	0.00578571
AABR07065448	ATP-dependent RNA helicase DDX24-like [Source:NCBI gene;Acc:100909476]	lincRNA	1.88647	0.00580905
Akap12	A-kinase anchoring protein 12 [Source:RGD Symbol;Acc:70988]	protein_coding	1.87554	0.00586964
Fbn1	fibrillin 1 [Source:RGD Symbol;Acc:620908]	protein_coding	1.82641	0.0059451
Svil	supervillin [Source:RGD Symbol;Acc:1306354]	protein_coding	1.81268	0.00597294
Kremen1	kringle containing transmembrane protein 1 [Source:RGD Symbol;Acc:620789]	protein_coding	1.88124	0.00609176
Pcolce	procollagen C-endopeptidase enhancer [Source:RGD Symbol;Acc:3270]	protein_coding	1.83051	0.00620889
Pla2g16	phospholipase A2, group XVI [Source:RGD Symbol;Acc:2829]	protein_coding	1.80261	0.00637748
Emp1	epithelial membrane protein 1 [Source:RGD Symbol;Acc:2552]	protein_coding	1.81922	0.00691025
Shroom4	shroom family member 4 [Source:RGD Symbol;Acc:1563434]	protein_coding	1.89615	0.00704671
Card19	caspase recruitment domain family, member 19 [Source:RGD Symbol;Acc:1306058]	protein_coding	1.88447	0.00717432
Rgs2	regulator of G-protein signaling 2 [Source:RGD Symbol;Acc:621665]	protein_coding	1.86155	0.00745357
Mapk12	mitogen-activated protein kinase 12 [Source:RGD Symbol;Acc:70975]	protein_coding	1.79051	0.00755686
Lama4	laminin subunit alpha 4 [Source:RGD Symbol;Acc:1560062]	protein_coding	1.78085	0.00769613
Spink1	serine peptidase inhibitor, Kazal type 1 [Source:RGD Symbol;Acc:3749]	protein_coding	1.8142	0.00798151
Idh2	isocitrate dehydrogenase (NADP(+)) 2, mitochondrial [Source:RGD Symbol;Acc:1597139]	protein_coding	1.73696	0.00814922
Olfml2a	olfactomedin-like 2A [Source:RGD Symbol;Acc:1311651]	protein_coding	1.81071	0.00836466
Dmd	dystrophin [Source:RGD Symbol;Acc:2507]	protein_coding	1.75034	0.00887168
Nfkbiz	NFKB inhibitor zeta [Source:RGD Symbol;Acc:1310834]	protein_coding	1.73337	0.00892477
Myo7b	myosin VIIb [Source:RGD Symbol;Acc:1561153]	protein_coding	1.75187	0.00895283
Otud3	OTU deubiquitinase 3 [Source:RGD Symbol;Acc:1560468]	protein_coding	1.83539	0.00918612
Rab3a	RAB3A, member RAS oncogene family [Source:RGD Symbol;Acc:3528]	protein_coding	1.78252	0.00927155
Plekhh3	pleckstrin homology, MyTH4 and FERM domain containing H3 [Source:RGD Symbol;Acc:1304854]	protein_coding	1.77672	0.00937984
Aebp1	AE binding protein 1 [Source:RGD Symbol;Acc:1306922]	protein_coding	1.72609	0.00944602
Rtn4	reticulon 4 [Source:RGD Symbol;Acc:620989]	protein_coding	1.69812	0.00981195
Cyb5r1	cytochrome b5 reductase 1 [Source:RGD Symbol;Acc:1306084]	protein_coding	1.70865	0.00995621
AABR07070043		protein_coding	1.68791	0.00998337
Sgce	sarcoglycan, epsilon [Source:RGD Symbol;Acc:1303201]	protein_coding	1.782	0.0102995
LOC498276	Fc gamma receptor II beta [Source:RGD Symbol;Acc:1594388]	protein_coding	1.72213	0.0107871
Anxa1	annexin A1 [Source:RGD Symbol;Acc:2118]	protein_coding	1.70659	0.0107908
Sesn3	sestrin 3 [Source:RGD Symbol;Acc:1309470]	protein_coding	1.73072	0.0110142
Pgm2l1	phosphoglucomutase 2-like 1 [Source:RGD Symbol;Acc:1583226]	protein_coding	1.72696	0.0110577
Nck2	NCK adaptor protein 2 [Source:RGD Symbol;Acc:1305965]	protein_coding	1.73405	0.0110694
Ncald	neurocalcin delta [Source:RGD Symbol;Acc:1560287]	protein_coding	1.68418	0.0112472
Sipa1l2	signal-induced proliferation-associated 1 like 2 [Source:RGD Symbol;Acc:1306269]	protein_coding	1.70349	0.0112538
Mrpl14	mitochondrial ribosomal protein L14 [Source:RGD Symbol;Acc:1306240]	protein_coding	1.67325	0.0115187
Zfp346	zinc finger protein 346 [Source:RGD Symbol;Acc:1308068]	protein_coding	1.69712	0.0116286
Dnaja4	DnaJ heat shock protein family (Hsp40) member A4 [Source:RGD Symbol;Acc:1310035]	protein_coding	1.65958	0.0116432
Adamts2	ADAM metallopeptidase with thrombospondin type 1 motif, 2 [Source:RGD Symbol;Acc:1565950]	protein_coding	1.71481	0.011792
Rgma	repulsive guidance molecule BMP co-receptor a [Source:RGD Symbol;Acc:1311983]	protein_coding;retained_intron	1.70633	0.0118236
Wfdc21	WAP four-disulfide core domain 21 [Source:RGD Symbol;Acc:1303147]	protein_coding	1.64703	0.0119482
Mvb12b	multivesicular body subunit 12B [Source:RGD Symbol;Acc:1309709]	protein_coding	1.66109	0.0123313
Pxdn	peroxidasin [Source:RGD Symbol;Acc:1560694]	protein_coding	1.69694	0.0124783
Slc26a8	solute carrier family 26 member 8 [Source:RGD Symbol;Acc:1308898]	protein_coding;retained_intron	1.635	0.0125991
Dpysl2	dihydropyrimidinase-like 2 [Source:RGD Symbol;Acc:2517]	protein_coding	1.7004	0.0128069
Pcdha6	protocadherin alpha 6 [Source:RGD Symbol;Acc:735165]	protein_coding	1.69478	0.0128306
Col4a4	collagen type IV alpha 4 chain [Source:RGD Symbol;Acc:1305355]	protein_coding;processed_transcript	1.65635	0.012835
Topbp1	DNA topoisomerase II binding protein 1 [Source:RGD Symbol;Acc:1562949]	protein_coding	1.66624	0.0128537
Slc6a8	solute carrier family 6 member 8 [Source:RGD Symbol;Acc:619711]	protein_coding	1.64056	0.0130567
Kng1	kininogen 1 [Source:RGD Symbol;Acc:1359376]	protein_coding	1.61382	0.013362
Dysf	dysferlin [Source:RGD Symbol;Acc:1311023]	protein_coding	1.62748	0.0135251
Patz1	POZ (BTB) and AT hook containing zinc finger 1 [Source:RGD Symbol;Acc:1308337]	protein_coding	1.67567	0.0135572
Rps6ka5	ribosomal protein S6 kinase A5 [Source:RGD Symbol;Acc:1308336]	protein_coding	1.66675	0.0137438
RGD1306227	similar to 4833420G17Rik protein [Source:RGD Symbol;Acc:1306227]	protein_coding	1.71077	0.0140755
Abhd6	abhydrolase domain containing 6 [Source:RGD Symbol;Acc:1359323]	protein_coding	1.61236	0.0141609
Etnppl	ethanolamine-phosphate phospho-lyase [Source:RGD Symbol;Acc:1590098]	protein_coding	1.59836	0.0144359
Mt2A	metallothionein 2A [Source:RGD Symbol;Acc:1592345]	protein_coding	1.58972	0.0147314
Emp2	epithelial membrane protein 2 [Source:RGD Symbol;Acc:1359629]	protein_coding	1.65782	0.0148289
Plxna1	plexin A1 [Source:RGD Symbol;Acc:1560871]	protein_coding	1.62196	0.0148829
AC239701		processed_pseudogene	1.64813	0.0153919
Arhgap31	Rho GTPase activating protein 31 [Source:RGD Symbol;Acc:1306093]	protein_coding	1.62154	0.0154448
Kcnn2	potassium calcium-activated channel subfamily N member 2 [Source:RGD Symbol;Acc:2963]	protein_coding	1.65865	0.0154768
Cnrip1	cannabinoid receptor interacting protein 1 [Source:RGD Symbol;Acc:1308373]	protein_coding	1.67836	0.0160633
RGD1307554	similar to CG16812-PA [Source:RGD Symbol;Acc:1307554]	protein_coding	1.58739	0.0161989
Spag1	sperm associated antigen 1 [Source:RGD Symbol;Acc:1310702]	protein_coding	1.63319	0.0166085
Banp	Btg3 associated nuclear protein [Source:RGD Symbol;Acc:1307464]	protein_coding	1.67405	0.0166821
Mt1m	metallothionein 1M [Source:RGD Symbol;Acc:2324335]	protein_coding	1.62042	0.0170157
Cfl2	cofilin 2 [Source:RGD Symbol;Acc:1306982]	protein_coding	1.55462	0.0170629
Apof	apolipoprotein F [Source:RGD Symbol;Acc:1560713]	protein_coding	1.54966	0.0172414
Atp8a1	ATPase phospholipid transporting 8A1 [Source:RGD Symbol;Acc:1309619]	protein_coding	1.59097	0.0173253
Dab2	DAB2, clathrin adaptor protein [Source:RGD Symbol;Acc:621007]	protein_coding	1.67856	0.0176539
Mterf2	mitochondrial transcription termination factor 2 [Source:RGD Symbol;Acc:1311836]	protein_coding	1.6454	0.0176689
Naip2	NLR family, apoptosis inhibitory protein 2 [Source:MGI Symbol;Acc:MGI:1298226]	protein_coding	1.63691	0.0182072
Car2	carbonic anhydrase 2 [Source:RGD Symbol;Acc:2240]	protein_coding	1.58001	0.0182919
Fam76a	family with sequence similarity 76, member A [Source:RGD Symbol;Acc:1305162]	protein_coding	1.58699	0.0183608
Islr	immunoglobulin superfamily containing leucine-rich repeat [Source:RGD Symbol;Acc:1596359]	protein_coding	1.57392	0.0184789
Iqsec2	IQ motif and Sec7 domain 2 [Source:RGD Symbol;Acc:1596452]	processed_transcript;protein_coding	1.55556	0.018721
Itpkb	inositol-trisphosphate 3-kinase B [Source:RGD Symbol;Acc:2932]	protein_coding	1.57035	0.0189126
Xcr1	X-C motif chemokine receptor 1 [Source:RGD Symbol;Acc:1311480]	protein_coding	1.62281	0.0191343
Timp3	TIMP metallopeptidase inhibitor 3 [Source:RGD Symbol;Acc:3865]	protein_coding	1.55533	0.0192385
Kif1c	kinesin family member 1C [Source:RGD Symbol;Acc:70928]	protein_coding	1.52155	0.0192542
Txnip	thioredoxin interacting protein [Source:RGD Symbol;Acc:620886]	protein_coding	1.51965	0.0193905
Lilrb3	leukocyte immunoglobulin like receptor B3 [Source:RGD Symbol;Acc:1566307]	protein_coding	1.52506	0.0195998
Pabpc4	poly(A) binding protein, cytoplasmic 4 [Source:RGD Symbol;Acc:1305015]	protein_coding	1.512	0.0200466
Dnajb5	DnaJ heat shock protein family (Hsp40) member B5 [Source:RGD Symbol;Acc:1307453]	protein_coding	1.51539	0.0201504
AABR07068316	collagen type VI alpha 3 chain [Source:NCBI gene;Acc:367313]	processed_transcript	1.52263	0.0205781
Snx29	sorting nexin 29 [Source:RGD Symbol;Acc:1596162]	protein_coding	1.59249	0.0205974
Rhoq	ras homolog family member Q [Source:RGD Symbol;Acc:621626]	protein_coding	1.50546	0.0210578
Snta1	syntrophin, alpha 1 [Source:RGD Symbol;Acc:1307068]	protein_coding	1.50567	0.0211736
Klhl13	kelch-like family member 13 [Source:RGD Symbol;Acc:1559646]	protein_coding	1.54491	0.0211932
Lamb1	laminin subunit beta 1 [Source:RGD Symbol;Acc:1306311]	protein_coding	1.51676	0.0212266
Fto	FTO, alpha-ketoglutarate dependent dioxygenase [Source:RGD Symbol;Acc:1305121]	protein_coding	1.50152	0.0214206
AABR07067556		miRNA	1.59548	0.0214932
AC094217		protein_coding	1.49789	0.021503
AC141102		protein_coding	1.58938	0.0217813
Ppp1r12b	protein phosphatase 1, regulatory subunit 12B [Source:RGD Symbol;Acc:1309287]	protein_coding	1.49917	0.0220251
Elf3	E74 like ETS transcription factor 3 [Source:RGD Symbol;Acc:1310687]	protein_coding	1.58669	0.0220346
Bhlha15	basic helix-loop-helix family, member a15 [Source:RGD Symbol;Acc:3091]	protein_coding	1.56894	0.0222883
Rgl1	ral guanine nucleotide dissociation stimulator,-like 1 [Source:RGD Symbol;Acc:1308947]	protein_coding	1.49566	0.0223169
Slc35e4	solute carrier family 35, member E4 [Source:RGD Symbol;Acc:708484]	protein_coding	1.57821	0.0223566
Aplp1	amyloid beta precursor like protein 1 [Source:RGD Symbol;Acc:69257]	protein_coding	1.49813	0.0225563
Map3k5	mitogen-activated protein kinase kinase kinase 5 [Source:RGD Symbol;Acc:1306565]	protein_coding	1.50211	0.022579
AY172581		Mt_tRNA	1.50596	0.0230613
Klf4	Kruppel like factor 4 [Source:RGD Symbol;Acc:621445]	protein_coding	1.52703	0.023696
Itgbl1	integrin subunit beta like 1 [Source:RGD Symbol;Acc:1560635]	protein_coding	1.57028	0.0248906
Zbtb40	zinc finger and BTB domain containing 40 [Source:RGD Symbol;Acc:1309866]	protein_coding	1.49111	0.0250648
AABR07002945		processed_pseudogene	1.50946	0.025447
RF00004		snRNA	1.50728	0.0255801
Fgd5	FYVE, RhoGEF and PH domain containing 5 [Source:RGD Symbol;Acc:1305589]	protein_coding	1.45759	0.0269743
Pdp1	pyruvate dehyrogenase phosphatase catalytic subunit 1 [Source:RGD Symbol;Acc:620393]	protein_coding	1.46903	0.0270149
Osbpl7	oxysterol binding protein-like 7 [Source:RGD Symbol;Acc:1309141]	protein_coding	1.46444	0.0274145
Ago1	argonaute RISC catalytic component 1 [Source:RGD Symbol;Acc:1304619]	protein_coding	1.48242	0.0275626
Lipo1	lipase, member O1 [Source:RGD Symbol;Acc:1565682]	protein_coding	1.4399	0.027579
AABR07037451	family with sequence similarity 120C [Source:NCBI gene;Acc:317423]	protein_coding	1.49042	0.0275988
Ankrd10	ankyrin repeat domain 10 [Source:RGD Symbol;Acc:1310501]	protein_coding	1.49142	0.0279877
Wipi1	WD repeat domain, phosphoinositide interacting 1 [Source:RGD Symbol;Acc:1307754]	protein_coding	1.45173	0.0283399
Pcnt	pericentrin [Source:RGD Symbol;Acc:1595865]	protein_coding	1.42613	0.0287059
Lilrb3a	leukocyte immunoglobulin-like receptor, subfamily B (with TM and ITIM domains), member 3A [Source:RGD Symbol;Acc:1586827]	protein_coding	1.45083	0.0287679
Grb10	growth factor receptor bound protein 10 [Source:RGD Symbol;Acc:1566234]	protein_coding	1.437	0.02895
Sugp2	SURP and G patch domain containing 2 [Source:RGD Symbol;Acc:1306042]	protein_coding	1.43835	0.0289988
Klhl21	kelch-like family member 21 [Source:RGD Symbol;Acc:1305863]	protein_coding	1.42026	0.02907
Nfatc1	nuclear factor of activated T-cells 1 [Source:RGD Symbol;Acc:2319357]	protein_coding	1.43224	0.0294243
Ptprb	protein tyrosine phosphatase, receptor type, B [Source:RGD Symbol;Acc:1305922]	protein_coding	1.41826	0.0303462
Lama2	laminin subunit alpha 2 [Source:RGD Symbol;Acc:1308889]	protein_coding	1.42307	0.0305863
Slc1a2	solute carrier family 1 member 2 [Source:RGD Symbol;Acc:3697]	protein_coding	1.43555	0.0306182
Immp1l	inner mitochondrial membrane peptidase subunit 1 [Source:RGD Symbol;Acc:1587441]	protein_coding	1.42088	0.0307269
Stab2	stabilin 2 [Source:RGD Symbol;Acc:628822]	protein_coding	1.41353	0.0309374
Mylip	myosin regulatory light chain interacting protein [Source:RGD Symbol;Acc:1305761]	protein_coding	1.42604	0.0310727
Ehbp1l1	EH domain binding protein 1-like 1 [Source:RGD Symbol;Acc:1563823]	protein_coding	1.39795	0.0311232
AC098125		pseudogene	1.46113	0.0311466
Smoc2	SPARC related modular calcium binding 2 [Source:RGD Symbol;Acc:1306681]	protein_coding	1.48632	0.0320407
Hacd1	3-hydroxyacyl-CoA dehydratase 1 [Source:RGD Symbol;Acc:1595507]	protein_coding	1.44781	0.0320452
AC128848		protein_coding	1.38243	0.0323722
Dkk3	dickkopf WNT signaling pathway inhibitor 3 [Source:RGD Symbol;Acc:621846]	protein_coding	1.44433	0.0323739
Rangrf	RAN guanine nucleotide release factor [Source:RGD Symbol;Acc:1563195]	protein_coding	1.39102	0.032487
Il33	interleukin 33 [Source:RGD Symbol;Acc:1311155]	protein_coding	1.38115	0.0327678
Gimap9	GTPase, IMAP family member 9 [Source:RGD Symbol;Acc:1549762]	protein_coding	1.43768	0.032989
Rnf38	ring finger protein 38 [Source:RGD Symbol;Acc:621856]	protein_coding	1.43474	0.0331966
AABR07059308		protein_coding	1.4371	0.0338311
Sept6	septin 6 [Source:RGD Symbol;Acc:1585082]	protein_coding;nonsense_mediated_decay	1.48122	0.0338734
Cndp1	carnosine dipeptidase 1 [Source:RGD Symbol;Acc:1359493]	protein_coding	1.41175	0.0343043
Poli	DNA polymerase iota [Source:RGD Symbol;Acc:1305212]	protein_coding	1.47615	0.0346249
Zfp787	zinc finger protein 787 [Source:RGD Symbol;Acc:1310536]	protein_coding	1.38072	0.0346646
Hivep2	human immunodeficiency virus type I enhancer binding protein 2 [Source:RGD Symbol;Acc:61988]	protein_coding	1.38884	0.0348133
S100a6	S100 calcium binding protein A6 [Source:RGD Symbol;Acc:620264]	protein_coding	1.40446	0.0348768
Gng5	G protein subunit gamma 5 [Source:RGD Symbol;Acc:620807]	protein_coding	1.47835	0.0349657
Ciita	class II, major histocompatibility complex, transactivator [Source:RGD Symbol;Acc:619813]	protein_coding	1.42522	0.0349843
Tmem164	transmembrane protein 164 [Source:RGD Symbol;Acc:1563286]	protein_coding	1.3741	0.0352795
Tinagl1	tubulointerstitial nephritis antigen-like 1 [Source:RGD Symbol;Acc:70956]	protein_coding	1.36855	0.0353061
LOC102553138	ovarian cancer G-protein coupled receptor 1-like [Source:RGD Symbol;Acc:7533718]	protein_coding	1.42947	0.0357001
Mllt3	MLLT3, super elongation complex subunit [Source:RGD Symbol;Acc:620940]	protein_coding	1.40605	0.0360796
AABR07030544		protein_coding	1.41169	0.0367718
Parvb	parvin, beta [Source:RGD Symbol;Acc:1311485]	protein_coding	1.35279	0.0368147
Thrsp	thyroid hormone responsive [Source:RGD Symbol;Acc:3859]	protein_coding	1.34492	0.037127
Azin1	antizyme inhibitor 1 [Source:RGD Symbol;Acc:61934]	protein_coding	1.35291	0.0373207
Myof	myoferlin [Source:RGD Symbol;Acc:1564216]	protein_coding	1.37493	0.0374954
LOC103690128	smoothelin-like [Source:RGD Symbol;Acc:9196123]	protein_coding	1.39692	0.0379536
Spry1	sprouty RTK signaling antagonist 1 [Source:RGD Symbol;Acc:1309293]	protein_coding	1.3669	0.0381379
Arid5a	AT-rich interaction domain 5A [Source:RGD Symbol;Acc:1311041]	protein_coding	1.39306	0.0384442
Rab40b	Rab40b, member RAS oncogene family [Source:RGD Symbol;Acc:1305663]	protein_coding	1.39317	0.0385586
Tubb2b	tubulin, beta 2B class IIb [Source:RGD Symbol;Acc:1309427]	protein_coding	1.35116	0.0387413
Map3k20	mitogen-activated protein kinase kinase kinase 20 [Source:RGD Symbol;Acc:1561394]	protein_coding	1.35507	0.0390017
Gfap	glial fibrillary acidic protein [Source:RGD Symbol;Acc:2679]	protein_coding	1.38804	0.0393224
AABR07072440		processed_pseudogene	1.32584	0.039805
Oat	ornithine aminotransferase [Source:RGD Symbol;Acc:621724]	protein_coding	1.32374	0.0398438
AABR07067829		protein_coding	1.3241	0.0400555
Rbak	RB-associated KRAB zinc finger [Source:RGD Symbol;Acc:1562875]	protein_coding	1.39087	0.0401043
Timp2	TIMP metallopeptidase inhibitor 2 [Source:RGD Symbol;Acc:61312]	protein_coding	1.33163	0.0403181
Pla2g12a	phospholipase A2, group XIIA [Source:RGD Symbol;Acc:1304662]	protein_coding	1.32121	0.0406955
Insig1	insulin induced gene 1 [Source:RGD Symbol;Acc:708457]	protein_coding	1.315	0.0410644
Cxcl1	C-X-C motif chemokine ligand 1 [Source:RGD Symbol;Acc:619869]	protein_coding	1.32838	0.0413525
Rgs10	regulator of G-protein signaling 10 [Source:RGD Symbol;Acc:3562]	protein_coding	1.35414	0.0413642
Antxr1	ANTXR cell adhesion molecule 1 [Source:RGD Symbol;Acc:1307144]	protein_coding	1.42905	0.0416046
Mybph	myosin binding protein H [Source:RGD Symbol;Acc:620287]	protein_coding	1.39677	0.0416046
Tnk2	tyrosine kinase, non-receptor, 2 [Source:RGD Symbol;Acc:1305957]	protein_coding	1.32539	0.0419169
LOC100360218	interleukin 13 receptor, alpha 1-like [Source:RGD Symbol;Acc:2322532]	protein_coding	1.31626	0.0423178
Wwtr1	WW domain containing transcription regulator 1 [Source:RGD Symbol;Acc:1559609]	protein_coding	1.37434	0.0423689
Fmnl2	formin-like 2 [Source:RGD Symbol;Acc:1560248]	protein_coding	1.41324	0.0427232
Sec14l1	SEC14-like lipid binding 1 [Source:RGD Symbol;Acc:1563123]	protein_coding	1.32489	0.0427392
P2ry13	purinergic receptor P2Y13 [Source:RGD Symbol;Acc:1302941]	protein_coding	1.36486	0.0428405
Naaa	N-acylethanolamine acid amidase [Source:RGD Symbol;Acc:1307267]	protein_coding	1.38275	0.0429602
Rsbn1	round spermatid basic protein 1 [Source:RGD Symbol;Acc:1307231]	protein_coding	1.34103	0.0430385
Neu3	neuraminidase 3 [Source:RGD Symbol;Acc:619881]	protein_coding	1.34291	0.043253
Slc4a4	solute carrier family 4 member 4 [Source:RGD Symbol;Acc:68936]	protein_coding	1.35934	0.0432555
Me3	malic enzyme 3 [Source:RGD Symbol;Acc:1311070]	protein_coding	1.31812	0.0434297
Tsc22d3	TSC22 domain family, member 3 [Source:RGD Symbol;Acc:621654]	protein_coding	1.29948	0.0437951
Slc25a24	solute carrier family 25 member 24 [Source:RGD Symbol;Acc:1311982]	protein_coding	1.34637	0.0440427
Ctsk	cathepsin K [Source:RGD Symbol;Acc:61810]	protein_coding	1.34813	0.0440923
Aco2	aconitase 2 [Source:RGD Symbol;Acc:621360]	protein_coding;retained_intron	1.29396	0.0441308
Cyb561	cytochrome b-561 [Source:RGD Symbol;Acc:1310987]	protein_coding	1.32012	0.0442194
Ache	acetylcholinesterase [Source:RGD Symbol;Acc:69313]	protein_coding	1.36972	0.0443029
Ntsr1	neurotensin receptor 1 [Source:RGD Symbol;Acc:1306076]	protein_coding	1.37069	0.0448122
Cyp3a9	cytochrome P450, family 3, subfamily a, polypeptide 9 [Source:RGD Symbol;Acc:708392]	protein_coding	1.29061	0.0448641
Tbl1x	transducin (beta)-like 1 X-linked [Source:RGD Symbol;Acc:1563868]	protein_coding	1.29423	0.0449837
Bahcc1	BAH domain and coiled-coil containing 1 [Source:RGD Symbol;Acc:1306500]	protein_coding	1.35462	0.0455766
Olfml3	olfactomedin-like 3 [Source:RGD Symbol;Acc:1311106]	protein_coding	1.31124	0.04576
Coq10a	coenzyme Q10A [Source:RGD Symbol;Acc:1562447]	protein_coding	1.28849	0.0459333
Mbp	myelin basic protein [Source:RGD Symbol;Acc:3054]	protein_coding	1.36476	0.0460952
Il1r1	interleukin 1 receptor type 1 [Source:RGD Symbol;Acc:2892]	protein_coding	1.28306	0.0461186
Mt1	metallothionein 1 [Source:RGD Symbol;Acc:3117]	protein_coding	1.28143	0.0463132
Rcsd1	RCSD domain containing 1 [Source:RGD Symbol;Acc:1304715]	protein_coding	1.2875	0.046623
Clybl	citrate lyase beta like [Source:RGD Symbol;Acc:1304615]	protein_coding	1.29548	0.0466555
Riox2	ribosomal oxygenase 2 [Source:NCBI gene;Acc:266670]	protein_coding	1.34076	0.0467056
Sesn1	sestrin 1 [Source:RGD Symbol;Acc:1307517]	protein_coding	1.28217	0.0469759
Gas6	growth arrest specific 6 [Source:RGD Symbol;Acc:61913]	protein_coding;retained_intron	1.27468	0.0472687
Ramp2	receptor activity modifying protein 2 [Source:RGD Symbol;Acc:61872]	protein_coding	1.31075	0.0473152
Camta1	calmodulin binding transcription activator 1 [Source:RGD Symbol;Acc:1562703]	processed_transcript;protein_coding;retained_intron	1.38338	0.0473552
Egln1	egl-9 family hypoxia-inducible factor 1 [Source:RGD Symbol;Acc:631375]	protein_coding	1.2813	0.0473966
Rasgef1b	RasGEF domain family, member 1B [Source:RGD Symbol;Acc:1562220]	protein_coding	1.28666	0.0482591
AABR07034750		lincRNA	1.28318	0.0483769
Sash3	SAM and SH3 domain containing 3 [Source:RGD Symbol;Acc:1560293]	protein_coding	1.30852	0.0484562
RT1-Ba	RT1 class II, locus Ba [Source:RGD Symbol;Acc:1595867]	nonsense_mediated_decay;protein_coding;retained_intron	1.2831	0.0487904
Stim1	stromal interaction molecule 1 [Source:RGD Symbol;Acc:1306831]	protein_coding;retained_intron	1.26992	0.0489508
Fzd7	frizzled class receptor 7 [Source:RGD Symbol;Acc:2321905]	protein_coding	1.32833	0.0490791
Alox5ap	arachidonate 5-lipoxygenase activating protein [Source:RGD Symbol;Acc:2097]	protein_coding	1.33284	0.049103
Tgfb2	transforming growth factor, beta 2 [Source:RGD Symbol;Acc:70491]	protein_coding	1.32192	0.0491289
Acmsd	aminocarboxymuconate semialdehyde decarboxylase [Source:RGD Symbol;Acc:620868]	protein_coding	1.28697	0.0492289
Prkar2a	protein kinase cAMP-dependent type 2 regulatory subunit alpha [Source:RGD Symbol;Acc:3393]	protein_coding	1.27045	0.049505
Zfp189	zinc finger protein 189 [Source:RGD Symbol;Acc:1306510]	protein_coding	1.29002	0.0496307
Down-regulated genes in H-SVE group compared with Model group （Total of 222)
gene_name	Description	trans_type	log2(foldchange)	pval
Ifit1	interferon-induced protein with tetratricopeptide repeats 1 [Source:RGD Symbol;Acc:620599]	protein_coding	-7.26022	6.81459e-17
Cldn2	claudin 2 [Source:RGD Symbol;Acc:1560247]	protein_coding	-4.4164	1.31299e-08
Rsad2	radical S-adenosyl methionine domain containing 2 [Source:RGD Symbol;Acc:620495]	protein_coding	-3.94315	1.13672e-07
RGD1564865	similar to 20-alpha-hydroxysteroid dehydrogenase [Source:RGD Symbol;Acc:1564865]	protein_coding	-3.90305	2.67924e-07
Aldh1a7	aldehyde dehydrogenase family 1, subfamily A7 [Source:NCBI gene;Acc:29651]	protein_coding	-3.79333	2.87272e-07
Asns	asparagine synthetase (glutamine-hydrolyzing) [Source:RGD Symbol;Acc:2162]	protein_coding	-3.86569	3.73066e-07
Surf4	surfeit 4 [Source:RGD Symbol;Acc:1561980]	protein_coding	-3.57703	1.02428e-06
AC111885		protein_coding	-3.4408	4.10382e-06
LOC500473	similar to alpha-2u globulin PGCL2 [Source:RGD Symbol;Acc:1583727]	protein_coding	-3.32625	4.1606e-06
Cyp2b1	cytochrome P450, family 2, subfamily b, polypeptide 1 [Source:RGD Symbol;Acc:2466]	protein_coding	-2.98976	2.83734e-05
Nim1k	NIM1 serine/threonine protein kinase [Source:RGD Symbol;Acc:1308116]	protein_coding	-2.96303	4.16604e-05
Slc34a2	solute carrier family 34 member 2 [Source:RGD Symbol;Acc:620889]	protein_coding	-2.92032	4.48078e-05
Nfs1	NFS1 cysteine desulfurase [Source:RGD Symbol;Acc:620912]	protein_coding	-2.87622	5.56079e-05
Isg15	ISG15 ubiquitin-like modifier [Source:RGD Symbol;Acc:1310312]	protein_coding	-2.83914	6.28958e-05
RGD1560795	similar to Sepiapterin reductase (SPR) [Source:RGD Symbol;Acc:1560795]	protein_coding	-2.92712	6.929e-05
RGD1309362	similar to interferon-inducible GTPase [Source:RGD Symbol;Acc:1309362]	protein_coding	-2.77274	9.34513e-05
LOC102556085	sodium/nucleoside cotransporter 2-like [Source:RGD Symbol;Acc:7516973]	lincRNA	-2.8842	9.96874e-05
Spats2l	spermatogenesis associated, serine-rich 2-like [Source:RGD Symbol;Acc:1309930]	protein_coding	-2.76965	0.000108494
Retsat	retinol saturase [Source:RGD Symbol;Acc:628802]	protein_coding	-2.71975	0.000118242
Akr7a3	aldo-keto reductase family 7 member A3 [Source:RGD Symbol;Acc:628635]	protein_coding	-2.67839	0.000148149
Abcg2	ATP binding cassette subfamily G member 2 [Source:RGD Symbol;Acc:631345]	protein_coding	-2.73031	0.000166385
Cnnm4	cyclin and CBS domain divalent metal cation transport mediator 4 [Source:RGD Symbol;Acc:1305571]	protein_coding	-2.69972	0.000195358
Mthfd2	methylenetetrahydrofolate dehydrogenase (NADP+ dependent) 2, methenyltetrahydrofolate cyclohydrolase [Source:RGD Symbol;Acc:1311313]	protein_coding	-2.70325	0.000210605
Psat1	phosphoserine aminotransferase 1 [Source:RGD Symbol;Acc:735170]	protein_coding	-2.68908	0.000213425
Ppp2r3a	protein phosphatase 2, regulatory subunit B'', alpha [Source:RGD Symbol;Acc:1306958]	protein_coding	-2.68565	0.000245599
Hdc	histidine decarboxylase [Source:RGD Symbol;Acc:2790]	protein_coding	-2.61406	0.000253171
Acsm5	acyl-CoA synthetase medium-chain family member 5 [Source:RGD Symbol;Acc:1309578]	protein_coding	-2.53865	0.000301095
Aldh1a1	aldehyde dehydrogenase 1 family, member A1 [Source:RGD Symbol;Acc:2087]	protein_coding	-2.53	0.000315111
Pigg	phosphatidylinositol glycan anchor biosynthesis, class G [Source:RGD Symbol;Acc:1560335]	protein_coding	-2.60902	0.000370229
LOC100910934	interferon-inducible GTPase 1-like [Source:RGD Symbol;Acc:6495949]	protein_coding	-2.52024	0.000396079
Mx2	MX dynamin like GTPase 2 [Source:RGD Symbol;Acc:628821]	protein_coding	-2.43532	0.000503192
Scd	stearoyl-CoA desaturase [Source:RGD Symbol;Acc:621176]	protein_coding	-2.39044	0.00071337
Rgs16	regulator of G-protein signaling 16 [Source:RGD Symbol;Acc:1589741]	protein_coding	-2.36839	0.000763414
Sult1c2	sulfotransferase family 1C member 2 [Source:RGD Symbol;Acc:621064]	protein_coding	-2.43427	0.000881024
Ephx1	epoxide hydrolase 1 [Source:RGD Symbol;Acc:2557]	protein_coding	-2.29734	0.000983056
Acot1	acyl-CoA thioesterase 1 [Source:RGD Symbol;Acc:70894]	protein_coding	-2.38049	0.0012342
AABR07013746		lincRNA	-2.31837	0.00124307
Mitd1	microtubule interacting and trafficking domain containing 1 [Source:RGD Symbol;Acc:1307700]	protein_coding	-2.28012	0.00125979
Paqr9	progestin and adipoQ receptor family member 9 [Source:RGD Symbol;Acc:1311515]	protein_coding	-2.24297	0.00129779
Sntb1	syntrophin, beta 1 [Source:RGD Symbol;Acc:1307728]	protein_coding	-2.30696	0.0013834
Casp4	caspase 4 [Source:RGD Symbol;Acc:621757]	protein_coding	-2.26869	0.00139931
Acot3	acyl-CoA thioesterase 3 [Source:RGD Symbol;Acc:1564089]	protein_coding	-2.24116	0.00142451
Gmnn	geminin, DNA replication inhibitor [Source:RGD Symbol;Acc:1308137]	protein_coding	-2.34387	0.00144823
Oasl2	2'-5' oligoadenylate synthetase-like 2 [Source:RGD Symbol;Acc:1307351]	protein_coding	-2.19062	0.00166189
AABR07021930		protein_coding	-2.23126	0.00175531
Ate1	arginyltransferase 1 [Source:RGD Symbol;Acc:1309335]	protein_coding	-2.19804	0.00177026
Cxcl10	C-X-C motif chemokine ligand 10 [Source:RGD Symbol;Acc:620209]	protein_coding	-2.18982	0.00178478
Golph3l	golgi phosphoprotein 3-like [Source:RGD Symbol;Acc:1359281]	protein_coding	-2.21785	0.00201322
Trib3	tribbles pseudokinase 3 [Source:RGD Symbol;Acc:708432]	protein_coding	-2.13675	0.00223248
Ripk3	receptor-interacting serine-threonine kinase 3 [Source:RGD Symbol;Acc:628899]	protein_coding	-2.16637	0.00223451
Stambpl1	STAM binding protein-like 1 [Source:RGD Symbol;Acc:1583011]	protein_coding	-2.1665	0.00231158
AABR07018078	PHD finger protein 11 [Source:NCBI gene;Acc:361051]	protein_coding	-2.10059	0.00248094
Angptl8	angiopoietin-like 8 [Source:RGD Symbol;Acc:2320121]	protein_coding	-2.09529	0.00261248
Ccdc77	coiled-coil domain containing 77 [Source:RGD Symbol;Acc:1310710]	protein_coding	-2.14481	0.00281172
MGC108823	similar to interferon-inducible GTPase [Source:RGD Symbol;Acc:1359421]	protein_coding	-2.0547	0.00306477
Oasl	2'-5'-oligoadenylate synthetase-like [Source:RGD Symbol;Acc:1308586]	protein_coding	-2.02925	0.00342796
LOC100910732	serine/threonine-protein kinase PAK 2-like [Source:RGD Symbol;Acc:6497075]	protein_coding	-2.03391	0.00368684
Trim14	tripartite motif-containing 14 [Source:RGD Symbol;Acc:1311514]	protein_coding	-2.01643	0.00369383
Nsun4	NOP2/Sun RNA methyltransferase family member 4 [Source:RGD Symbol;Acc:1559652]	protein_coding	-2.08567	0.00378226
Csmd1	CUB and Sushi multiple domains 1 [Source:RGD Symbol;Acc:1305103]	protein_coding	-2.03444	0.00389966
Crot	carnitine O-octanoyltransferase [Source:RGD Symbol;Acc:70908]	protein_coding	-1.99269	0.00400817
Hist1h4b	histone cluster 1 H4 family member B [Source:RGD Symbol;Acc:620814]	protein_coding	-2.08683	0.00405806
Herc6	HECT and RLD domain containing E3 ubiquitin protein ligase family member 6 [Source:RGD Symbol;Acc:1561739]	protein_coding	-1.9887	0.00411893
Foxm1	forkhead box M1 [Source:RGD Symbol;Acc:61807]	protein_coding	-2.07366	0.00417264
Olr59	olfactory receptor 59 [Source:RGD Symbol;Acc:628858]	protein_coding	-1.99079	0.0042062
A2m	alpha-2-macroglobulin [Source:RGD Symbol;Acc:2004]	protein_coding	-2.08229	0.00427919
Lyc2	lysozyme C type 2 [Source:RGD Symbol;Acc:1593616]	protein_coding	-1.99077	0.00429518
Bcl6	BCL6, transcription repressor [Source:RGD Symbol;Acc:1309345]	protein_coding	-1.96933	0.00447858
Phgdh	phosphoglycerate dehydrogenase [Source:RGD Symbol;Acc:61987]	protein_coding	-2.03072	0.00491672
Psmb9	proteasome subunit beta 9 [Source:RGD Symbol;Acc:3427]	protein_coding;retained_intron	-1.94203	0.00506697
Fam89a	family with sequence similarity 89, member A [Source:RGD Symbol;Acc:1309879]	protein_coding	-1.94878	0.00543232
Gys1	glycogen synthase 1 [Source:RGD Symbol;Acc:1589798]	protein_coding	-1.89616	0.0063598
Cyp4f39	cytochrome P450, family 4, subfamily f, polypeptide 39 [Source:RGD Symbol;Acc:1308796]	protein_coding	-1.89543	0.0068992
Uba7	ubiquitin-like modifier activating enzyme 7 [Source:RGD Symbol;Acc:1308323]	protein_coding	-1.86678	0.00694338
LOC100910526	sulfotransferase 1C2-like [Source:RGD Symbol;Acc:6497849]	protein_coding	-1.94484	0.00696897
Slc35g1	solute carrier family 35, member G1 [Source:RGD Symbol;Acc:1595908]	protein_coding	-1.92959	0.00708673
Hist1h1d	histone cluster 1 H1 family member d [Source:RGD Symbol;Acc:1585568]	protein_coding	-1.95218	0.00716524
Slc28a2	solute carrier family 28 member 2 [Source:RGD Symbol;Acc:61840]	protein_coding	-1.85425	0.00725467
LOC103692719	tRNA (adenine(58)-N(1))-methyltransferase catalytic subunit TRMT61A [Source:RGD Symbol;Acc:9330187]	protein_coding	-1.91092	0.00727961
Isg20	interferon stimulated exonuclease gene 20 [Source:RGD Symbol;Acc:1306407]	protein_coding	-1.87126	0.00732141
LOC100910979	interferon-inducible GTPase 1-like [Source:RGD Symbol;Acc:6495625]	protein_coding	-1.85493	0.00733391
Prim1	DNA primase subunit 1 [Source:RGD Symbol;Acc:621380]	protein_coding	-1.86836	0.00761356
Cryl1	crystallin, lambda 1 [Source:RGD Symbol;Acc:631427]	protein_coding	-1.8424	0.00786
Top2a	DNA topoisomerase II alpha [Source:RGD Symbol;Acc:62048]	protein_coding	-1.93881	0.00804408
Ifit2	interferon-induced protein with tetratricopeptide repeats 2 [Source:RGD Symbol;Acc:1307804]	protein_coding	-1.83042	0.0081042
Kifc1	kinesin family member C1 [Source:RGD Symbol;Acc:1359118]	protein_coding;retained_intron	-1.93336	0.00844695
Acot2	acyl-CoA thioesterase 2 [Source:RGD Symbol;Acc:621055]	protein_coding	-1.81847	0.00851582
Tc2n	tandem C2 domains, nuclear [Source:RGD Symbol;Acc:1563876]	protein_coding	-1.89329	0.00896342
Cmpk2	cytidine/uridine monophosphate kinase 2 [Source:RGD Symbol;Acc:1305881]	protein_coding	-1.80011	0.00920935
Ccrl2	C-C motif chemokine receptor like 2 [Source:RGD Symbol;Acc:1311811]	protein_coding	-1.86851	0.00925107
Psmg3	proteasome assembly chaperone 3 [Source:RGD Symbol;Acc:2319950]	protein_coding	-1.81535	0.0093761
Tymp	thymidine phosphorylase [Source:RGD Symbol;Acc:1305756]	protein_coding	-1.79099	0.00945235
Mcm6	minichromosome maintenance complex component 6 [Source:RGD Symbol;Acc:61967]	protein_coding	-1.86372	0.00948965
Gsta3	glutathione S-transferase alpha 3 [Source:RGD Symbol;Acc:1591980]	protein_coding	-1.78844	0.00961624
Acot4	acyl-CoA thioesterase 4 [Source:RGD Symbol;Acc:1596753]	protein_coding	-1.78803	0.00962056
Cyp2b2	cytochrome P450, family 2, subfamily b, polypeptide 2 [Source:RGD Symbol;Acc:2467]	protein_coding	-1.76006	0.0106602
Tgm1	transglutaminase 1 [Source:RGD Symbol;Acc:61838]	protein_coding	-1.84565	0.010722
Ifit3	interferon-induced protein with tetratricopeptide repeats 3 [Source:RGD Symbol;Acc:1359681]	protein_coding	-1.75008	0.0112148
AC128962		antisense	-1.82271	0.0112689
Klhdc8a	kelch domain containing 8A [Source:RGD Symbol;Acc:1305132]	protein_coding	-1.78747	0.0118771
Slc39a10	solute carrier family 39 member 10 [Source:RGD Symbol;Acc:1307321]	protein_coding;retained_intron	-1.85174	0.0121305
Ifi44l	interferon-induced protein 44-like [Source:RGD Symbol;Acc:1595861]	protein_coding	-1.73997	0.0122282
Slc1a4	solute carrier family 1 member 4 [Source:RGD Symbol;Acc:735146]	protein_coding	-1.75673	0.0126044
LOC100910829	probable N-acetyltransferase CML2-like [Source:RGD Symbol;Acc:6496154]	protein_coding	-1.76918	0.0130977
Serpina6	serpin family A member 6 [Source:RGD Symbol;Acc:1595901]	protein_coding	-1.70812	0.0131099
Scly	selenocysteine lyase [Source:RGD Symbol;Acc:1359514]	protein_coding	-1.69561	0.0139113
Dnph1	2'-deoxynucleoside 5'-phosphate N-hydrolase 1 [Source:RGD Symbol;Acc:620382]	protein_coding	-1.73469	0.0140301
Slc16a6	solute carrier family 16, member 6 [Source:RGD Symbol;Acc:735117]	protein_coding	-1.80611	0.0141098
Slc13a4	solute carrier family 13 member 4 [Source:RGD Symbol;Acc:1359715]	protein_coding	-1.68322	0.0150322
Cdh17	cadherin 17 [Source:RGD Symbol;Acc:619748]	protein_coding	-1.67346	0.0151718
LOC103690163	zinc finger protein 420 [Source:RGD Symbol;Acc:9421075]	protein_coding	-1.71565	0.0152073
Pygo2	pygopus family PHD finger 2 [Source:RGD Symbol;Acc:1308535]	protein_coding	-1.68479	0.0152859
G0s2	G0/G1switch 2 [Source:RGD Symbol;Acc:1311675]	protein_coding	-1.65989	0.0158852
Slc16a7	solute carrier family 16 member 7 [Source:RGD Symbol;Acc:3691]	protein_coding	-1.66751	0.0159072
Gstm3l	glutathione S-transferase mu 3-like [Source:RGD Symbol;Acc:620381]	protein_coding	-1.74288	0.0159429
Slc3a2	solute carrier family 3 member 2 [Source:RGD Symbol;Acc:3073]	protein_coding	-1.65713	0.0161116
Tmprss2	transmembrane serine protease 2 [Source:RGD Symbol;Acc:620766]	protein_coding	-1.66588	0.0164862
Cyp2c22	cytochrome P450, family 2, subfamily c, polypeptide 22 [Source:RGD Symbol;Acc:620368]	protein_coding	-1.64348	0.0168889
Slc52a2	solute carrier family 52 member 2 [Source:RGD Symbol;Acc:1560410]	protein_coding	-1.70264	0.0171217
Ifit1bl	interferon-induced protein with tetratricopeptide repeats 1B-like [Source:RGD Symbol;Acc:1304872]	protein_coding	-1.66388	0.0173121
LOC100359668	ferritin light chain 2 [Source:RGD Symbol;Acc:2325062]	protein_coding	-1.71508	0.0173918
Nat8f2	N-acetyltransferase 8 (GCN5-related) family member 2 [Source:RGD Symbol;Acc:1561619]	protein_coding	-1.71129	0.0173968
Actg1	actin, gamma 1 [Source:RGD Symbol;Acc:1304556]	protein_coding	-1.64436	0.017445
Tmed5	transmembrane p24 trafficking protein 5 [Source:RGD Symbol;Acc:1359437]	protein_coding	-1.68666	0.0177583
Picalm	phosphatidylinositol binding clathrin assembly protein [Source:RGD Symbol;Acc:621054]	protein_coding	-1.63206	0.0180044
AABR07026291		protein_coding	-1.72531	0.0182209
Tm6sf1	transmembrane 6 superfamily member 1 [Source:RGD Symbol;Acc:1307978]	protein_coding	-1.73146	0.0182403
Arhgef37	Rho guanine nucleotide exchange factor 37 [Source:RGD Symbol;Acc:1560471]	protein_coding	-1.6657	0.018375
Dennd2d	DENN domain containing 2D [Source:RGD Symbol;Acc:1305120]	protein_coding	-1.69689	0.018514
Tmem267	transmembrane protein 267 [Source:RGD Symbol;Acc:1562550]	protein_coding	-1.71563	0.0185621
Mrps18b	mitochondrial ribosomal protein S18B [Source:RGD Symbol;Acc:1302998]	protein_coding;retained_intron;processed_transcript	-1.61996	0.0188645
Mab21l3	mab-21 like 3 [Source:RGD Symbol;Acc:1308694]	protein_coding	-1.62161	0.0190999
Tdp1	tyrosyl-DNA phosphodiesterase 1 [Source:RGD Symbol;Acc:1309618]	protein_coding	-1.68781	0.0191522
Pex11a	peroxisomal biogenesis factor 11 alpha [Source:RGD Symbol;Acc:619842]	protein_coding	-1.61159	0.0192546
AC127920		processed_pseudogene	-1.71128	0.0199267
Hes1	hes family bHLH transcription factor 1 [Source:RGD Symbol;Acc:62081]	protein_coding	-1.6127	0.0199315
LOC102555392	interferon-inducible GTPase 1-like [Source:RGD Symbol;Acc:7620426]	protein_coding	-1.63771	0.0201559
Cd300lf	Cd300 molecule-like family member F [Source:RGD Symbol;Acc:1309733]	protein_coding	-1.6132	0.0203903
Rif1	replication timing regulatory factor 1 [Source:RGD Symbol;Acc:1562474]	protein_coding	-1.67249	0.0204153
Lypd1	Ly6/Plaur domain containing 1 [Source:RGD Symbol;Acc:1549754]	protein_coding	-1.6679	0.0204754
Rpe	ribulose-5-phosphate-3-epimerase [Source:RGD Symbol;Acc:1564890]	protein_coding;retained_intron	-1.60983	0.0205571
Cxcl9	C-X-C motif chemokine ligand 9 [Source:RGD Symbol;Acc:628798]	protein_coding	-1.59448	0.0209501
H3f3c	H3 histone family member 3C [Source:RGD Symbol;Acc:2321290]	protein_coding	-1.60141	0.021022
LOC100362400	60S ribosomal protein L13-like [Source:RGD Symbol;Acc:2318188]	pseudogene	-1.60274	0.0214558
Fgd4	FYVE, RhoGEF and PH domain containing 4 [Source:RGD Symbol;Acc:708357]	protein_coding	-1.64152	0.0220287
AABR07021573		processed_pseudogene	-1.68241	0.0221076
Sqor	sulfide quinone oxidoreductase [Source:RGD Symbol;Acc:1564504]	protein_coding	-1.57352	0.0221585
Nedd1	neural precursor cell expressed, developmentally down-regulated 1 [Source:RGD Symbol;Acc:1307750]	protein_coding	-1.59445	0.0222059
Bmf	Bcl2 modifying factor [Source:RGD Symbol;Acc:628658]	protein_coding	-1.58165	0.022664
Slc17a3	solute carrier family 17 member 3 [Source:RGD Symbol;Acc:628815]	protein_coding	-1.56739	0.0228115
Trmt13	tRNA methyltransferase 13 homolog [Source:RGD Symbol;Acc:1565211]	protein_coding	-1.62454	0.0228914
LOC103690116	osteomodulin [Source:RGD Symbol;Acc:9400356]	protein_coding	-1.63321	0.0230427
LOC688286	similar to threonine aldolase 1 [Source:RGD Symbol;Acc:1591140]	protein_coding	-1.6271	0.0232481
Sestd1	SEC14 and spectrin domain containing 1 [Source:RGD Symbol;Acc:1562244]	protein_coding	-1.63177	0.0238873
Tmc3	transmembrane channel-like 3 [Source:RGD Symbol;Acc:1308063]	protein_coding	-1.60335	0.0239998
Slc25a30	solute carrier family 25, member 30 [Source:RGD Symbol;Acc:1359702]	protein_coding	-1.57534	0.0242757
Fcnb	ficolin B [Source:RGD Symbol;Acc:621222]	protein_coding	-1.58978	0.0243542
LOC102555377	zinc finger protein 182-like [Source:RGD Symbol;Acc:7744154]	protein_coding	-1.62635	0.0250775
Cavin3	caveolae associated protein 3 [Source:RGD Symbol;Acc:628755]	protein_coding	-1.53574	0.0256581
Mif	macrophage migration inhibitory factor [Source:RGD Symbol;Acc:621163]	protein_coding	-1.53292	0.0261301
Mybl1	MYB proto-oncogene like 1 [Source:RGD Symbol;Acc:1306940]	protein_coding	-1.61389	0.0261631
Apol9a	apolipoprotein L 9a [Source:RGD Symbol;Acc:1562332]	protein_coding	-1.52443	0.0265798
Zbtb20	zinc finger and BTB domain containing 20 [Source:RGD Symbol;Acc:1560387]	protein_coding	-1.61857	0.0272717
Tcirg1	T-cell immune regulator 1, ATPase H+ transporting V0 subunit A3 [Source:RGD Symbol;Acc:735136]	protein_coding	-1.51764	0.0274172
Clcf1	cardiotrophin-like cytokine factor 1 [Source:RGD Symbol;Acc:1303171]	protein_coding	-1.55457	0.0279407
Ankib1	ankyrin repeat and IBR domain containing 1 [Source:RGD Symbol;Acc:1597088]	protein_coding	-1.53082	0.0284312
Mocos	molybdenum cofactor sulfurase [Source:RGD Symbol;Acc:1308496]	protein_coding;processed_transcript;retained_intron	-1.52295	0.0287671
Flnb	filamin B [Source:RGD Symbol;Acc:1311915]	protein_coding	-1.50973	0.0288556
Birc5	baculoviral IAP repeat-containing 5 [Source:RGD Symbol;Acc:70499]	protein_coding	-1.61483	0.028933
Gpat3	glycerol-3-phosphate acyltransferase 3 [Source:RGD Symbol;Acc:1565703]	protein_coding	-1.57868	0.0292089
Capns1	calpain, small subunit 1 [Source:RGD Symbol;Acc:2270]	protein_coding	-1.51905	0.0292677
Aig1	androgen-induced 1 [Source:RGD Symbol;Acc:1562920]	protein_coding	-1.5096	0.0303237
LOC103690067	EKC/KEOPS complex subunit Tprkb [Source:RGD Symbol;Acc:9395731]	protein_coding	-1.59084	0.0316004
Gnpnat1	glucosamine-phosphate N-acetyltransferase 1 [Source:RGD Symbol;Acc:1563144]	protein_coding	-1.47635	0.032494
Stat4	signal transducer and activator of transcription 4 [Source:RGD Symbol;Acc:1305747]	protein_coding	-1.46487	0.0330451
Pggt1b	protein geranylgeranyltransferase type 1 subunit beta [Source:RGD Symbol;Acc:621754]	protein_coding	-1.50965	0.0335901
AC115255		lincRNA	-1.47077	0.0342305
Asrgl1	asparaginase like 1 [Source:RGD Symbol;Acc:708526]	protein_coding	-1.46258	0.0342605
RT1-M6-1	RT1 class I, locus M6, gene 1 [Source:RGD Symbol;Acc:1598232]	protein_coding	-1.5408	0.0349092
AABR07059663		protein_coding	-1.45022	0.03564
Wdr4	WD repeat domain 4 [Source:RGD Symbol;Acc:1585179]	protein_coding	-1.52938	0.0357064
Omd	osteomodulin [Source:RGD Symbol;Acc:621818]	protein_coding	-1.51921	0.0361402
Sez6	seizure related 6 homolog [Source:RGD Symbol;Acc:619780]	protein_coding	-1.43937	0.036394
Pstpip1	proline-serine-threonine phosphatase-interacting protein 1 [Source:RGD Symbol;Acc:1307557]	protein_coding	-1.49369	0.0367301
Ddx10	DEAD-box helicase 10 [Source:RGD Symbol;Acc:1308990]	protein_coding	-1.45519	0.0371849
Ccdc17	coiled-coil domain containing 17 [Source:RGD Symbol;Acc:1598211]	protein_coding	-1.48493	0.0374299
Blvrb	biliverdin reductase B [Source:RGD Symbol;Acc:1306080]	protein_coding	-1.4316	0.0374446
Samd9	sterile alpha motif domain containing 9 [Source:RGD Symbol;Acc:1563091]	protein_coding	-1.445	0.0377506
Cxcl11	C-X-C motif chemokine ligand 11 [Source:RGD Symbol;Acc:727827]	protein_coding	-1.42933	0.038729
AA926063	AA926063gene [Source:RGD Symbol;Acc:1303072]	lincRNA	-1.45676	0.0390667
Pard6b	par-6 family cell polarity regulator beta [Source:RGD Symbol;Acc:1308205]	protein_coding	-1.4424	0.0392052
Eci1	enoyl-CoA delta isomerase 1 [Source:RGD Symbol;Acc:61892]	protein_coding	-1.414	0.0395665
Arhgef3	Rho guanine nucleotide exchange factor 3 [Source:RGD Symbol;Acc:1310672]	protein_coding	-1.44087	0.0396867
Paqr7	progestin and adipoQ receptor family member 7 [Source:RGD Symbol;Acc:1563621]	protein_coding	-1.41193	0.0399278
Ifi27l2b	interferon, alpha-inducible protein 27 like 2B [Source:RGD Symbol;Acc:1559721]	protein_coding	-1.40878	0.0402372
Inhbe	inhibin subunit beta E [Source:RGD Symbol;Acc:621196]	protein_coding	-1.40783	0.0404363
LOC691921	hypothetical protein LOC691921 [Source:RGD Symbol;Acc:1593359]	protein_coding	-1.44322	0.0404374
Pik3r5	phosphoinositide-3-kinase, regulatory subunit 5 [Source:RGD Symbol;Acc:1563261]	protein_coding	-1.45988	0.0407276
Igfals	insulin-like growth factor binding protein, acid labile subunit [Source:RGD Symbol;Acc:68429]	protein_coding	-1.40457	0.0409519
Hmbox1	homeobox containing 1 [Source:RGD Symbol;Acc:1306787]	protein_coding	-1.50222	0.0409856
Fam241a	family with sequence similarity 241 member A [Source:RGD Symbol;Acc:1593351]	protein_coding	-1.48946	0.0410211
Tnfaip8l3	TNF alpha induced protein 8 like 3 [Source:RGD Symbol;Acc:1311533]	protein_coding	-1.46865	0.0412865
AABR07042903		protein_coding	-1.43597	0.0419906
RGD1560010	RGD1560010 [Source:RGD Symbol;Acc:1560010]	protein_coding	-1.48012	0.0420222
Pigl	phosphatidylinositol glycan anchor biosynthesis, class L [Source:RGD Symbol;Acc:620437]	protein_coding	-1.45133	0.0420761
Dio1	iodothyronine deiodinase 1 [Source:RGD Symbol;Acc:2504]	protein_coding	-1.3969	0.0422111
Col27a1	collagen type XXVII alpha 1 chain [Source:RGD Symbol;Acc:735115]	protein_coding	-1.4478	0.0427203
AC115369		lincRNA	-1.47428	0.0431
Ptprh	protein tyrosine phosphatase, receptor type, H [Source:RGD Symbol;Acc:620553]	protein_coding	-1.43645	0.0432555
Htatip2	HIV-1 Tat interactive protein 2 [Source:RGD Symbol;Acc:1309941]	protein_coding	-1.40099	0.0434904
Clic3	chloride intracellular channel 3 [Source:RGD Symbol;Acc:1307249]	protein_coding	-1.49746	0.0443383
Cidea	cell death-inducing DFFA-like effector a [Source:RGD Symbol;Acc:1305106]	protein_coding	-1.39684	0.0443935
Rad9b	RAD9 checkpoint clamp component B [Source:RGD Symbol;Acc:1308223]	protein_coding	-1.46514	0.0444974
Dis3	DIS3 homolog, exosome endoribonuclease and 3'-5' exoribonuclease [Source:RGD Symbol;Acc:1304646]	protein_coding	-1.41436	0.045173
Trim47	tripartite motif-containing 47 [Source:RGD Symbol;Acc:1597317]	protein_coding	-1.38334	0.046273
Npas2	neuronal PAS domain protein 2 [Source:RGD Symbol;Acc:1309681]	protein_coding	-1.38903	0.0481789
Hnf4g	hepatocyte nuclear factor 4, gamma [Source:RGD Symbol;Acc:1310102]	protein_coding	-1.3919	0.0483116
Vnn1	vanin 1 [Source:RGD Symbol;Acc:1310075]	protein_coding	-1.35884	0.0483727
Usp18	ubiquitin specific peptidase 18 [Source:RGD Symbol;Acc:1359153]	protein_coding	-1.35407	0.048772
Gbp7	similar to guanylate binding protein family, member 6 [Source:NCBI gene;Acc:685067]	protein_coding	-1.36811	0.048976
LOC100910057	sulfotransferase 1C2-like [Source:RGD Symbol;Acc:6500449]	protein_coding;processed_transcript	-1.40803	0.049569
Alkbh2	alkB homolog 2, alpha-ketoglutarate-dependent dioxygenase [Source:RGD Symbol;Acc:1306377]	protein_coding	-1.38845	0.0498197
Up-regulated in the Model group while down-regulated in the H-SVE group (Total of 38)
gene_name	Description	trans_type
Bcl6	BCL6, transcription repressor [Source:RGD Symbol;Acc:1309345]	protein_coding
Cdh17	cadherin 17 [Source:RGD Symbol;Acc:619748]	protein_coding
LOC500473	similar to alpha-2u globulin PGCL2 [Source:RGD Symbol;Acc:1583727]	protein_coding
Spats2l	spermatogenesis associated, serine-rich 2-like [Source:RGD Symbol;Acc:1309930]	protein_coding
MGC108823	similar to interferon-inducible GTPase [Source:RGD Symbol;Acc:1359421]	protein_coding
Rsad2	radical S-adenosyl methionine domain containing 2 [Source:RGD Symbol;Acc:620495]	protein_coding
Cnnm4	cyclin and CBS domain divalent metal cation transport mediator 4 [Source:RGD Symbol;Acc:1305571]	protein_coding
AA926063	AA926063gene [Source:RGD Symbol;Acc:1303072]	lincRNA
H3f3c	H3 histone family member 3C [Source:RGD Symbol;Acc:2321290]	protein_coding
Scd	stearoyl-CoA desaturase [Source:RGD Symbol;Acc:621176]	protein_coding
Col27a1	collagen type XXVII alpha 1 chain [Source:RGD Symbol;Acc:735115]	protein_coding
Mx2	MX dynamin like GTPase 2 [Source:RGD Symbol;Acc:628821]	protein_coding
Cmpk2	cytidine/uridine monophosphate kinase 2 [Source:RGD Symbol;Acc:1305881]	protein_coding
Isg15	ISG15 ubiquitin-like modifier [Source:RGD Symbol;Acc:1310312]	protein_coding
Klhdc8a	kelch domain containing 8A [Source:RGD Symbol;Acc:1305132]	protein_coding
Ifit3	interferon-induced protein with tetratricopeptide repeats 3 [Source:RGD Symbol;Acc:1359681]	protein_coding
Oasl2	2'-5' oligoadenylate synthetase-like 2 [Source:RGD Symbol;Acc:1307351]	protein_coding
A2m	alpha-2-macroglobulin [Source:RGD Symbol;Acc:2004]	protein_coding
Flnb	filamin B [Source:RGD Symbol;Acc:1311915]	protein_coding
Slc35g1	solute carrier family 35, member G1 [Source:RGD Symbol;Acc:1595908]	protein_coding
Ifit2	interferon-induced protein with tetratricopeptide repeats 2 [Source:RGD Symbol;Acc:1307804]	protein_coding
Tmprss2	transmembrane serine protease 2 [Source:RGD Symbol;Acc:620766]	protein_coding
Hmbox1	homeobox containing 1 [Source:RGD Symbol;Acc:1306787]	protein_coding
Hnf4g	hepatocyte nuclear factor 4, gamma [Source:RGD Symbol;Acc:1310102]	protein_coding
Ptprh	protein tyrosine phosphatase, receptor type, H [Source:RGD Symbol;Acc:620553]	protein_coding
Sqor	sulfide quinone oxidoreductase [Source:RGD Symbol;Acc:1564504]	protein_coding
LOC102556085	sodium/nucleoside cotransporter 2-like [Source:RGD Symbol;Acc:7516973]	lincRNA
LOC102555392	interferon-inducible GTPase 1-like [Source:RGD Symbol;Acc:7620426]	protein_coding
Ccdc77	coiled-coil domain containing 77 [Source:RGD Symbol;Acc:1310710]	protein_coding
Slc28a2	solute carrier family 28 member 2 [Source:RGD Symbol;Acc:61840]	protein_coding
Mif	macrophage migration inhibitory factor [Source:RGD Symbol;Acc:621163]	protein_coding
Herc6	HECT and RLD domain containing E3 ubiquitin protein ligase family member 6 [Source:RGD Symbol;Acc:1561739]	protein_coding
LOC691921	hypothetical protein LOC691921 [Source:RGD Symbol;Acc:1593359]	protein_coding
Kifc1	kinesin family member C1 [Source:RGD Symbol;Acc:1359118]	protein_coding;retained_intron
Cryl1	crystallin, lambda 1 [Source:RGD Symbol;Acc:631427]	protein_coding
Samd9	sterile alpha motif domain containing 9 [Source:RGD Symbol;Acc:1563091]	protein_coding
Ifi44l	interferon-induced protein 44-like [Source:RGD Symbol;Acc:1595861]	protein_coding
AABR07018078	PHD finger protein 11 [Source:NCBI gene;Acc:361051]	protein_coding
Down-regulated in the Model group while up-regulated in the H-SVE group (Total of 53)
gene_name	Description	trans_type	log2(foldchange)	pval
Sds	serine dehydratase [Source:RGD Symbol;Acc:67376]	protein_coding
Cish	cytokine inducible SH2-containing protein [Source:RGD Symbol;Acc:69261]	protein_coding
AABR07021544		lincRNA
Abcg8	ATP binding cassette subfamily G member 8 [Source:RGD Symbol;Acc:620300]	protein_coding
Rpl30	ribosomal protein L30 [Source:RGD Symbol;Acc:621201]	protein_coding
AC128901		protein_coding
LOC100360218	interleukin 13 receptor, alpha 1-like [Source:RGD Symbol;Acc:2322532]	protein_coding
Kcnn2	potassium calcium-activated channel subfamily N member 2 [Source:RGD Symbol;Acc:2963]	protein_coding
Pum2	pumilio RNA-binding family member 2 [Source:RGD Symbol;Acc:1311024]	protein_coding
Banp	Btg3 associated nuclear protein [Source:RGD Symbol;Acc:1307464]	protein_coding
Slc26a8	solute carrier family 26 member 8 [Source:RGD Symbol;Acc:1308898]	protein_coding;retained_intron
Naip2	NLR family, apoptosis inhibitory protein 2 [Source:MGI Symbol;Acc:MGI:1298226]	protein_coding
Bhlha15	basic helix-loop-helix family, member a15 [Source:RGD Symbol;Acc:3091]	protein_coding
Rrn3	RRN3 homolog, RNA polymerase I transcription factor [Source:RGD Symbol;Acc:1305001]	protein_coding;processed_transcript
Adamtsl2	ADAMTS-like 2 [Source:RGD Symbol;Acc:1305459]	protein_coding
Dennd1a	DENN domain containing 1A [Source:RGD Symbol;Acc:1307927]	protein_coding
Usf3	upstream transcription factor family member 3 [Source:RGD Symbol;Acc:1560175]	protein_coding
Rnf38	ring finger protein 38 [Source:RGD Symbol;Acc:621856]	protein_coding
Etnppl	ethanolamine-phosphate phospho-lyase [Source:RGD Symbol;Acc:1590098]	protein_coding
Slc9a9	solute carrier family 9 member A9 [Source:RGD Symbol;Acc:1560736]	protein_coding
Cbx7	chromobox 7 [Source:RGD Symbol;Acc:735027]	protein_coding
Abhd6	abhydrolase domain containing 6 [Source:RGD Symbol;Acc:1359323]	protein_coding
LOC100361547	Cytochrome P450, family 2, subfamily c, polypeptide 7-like [Source:RGD Symbol;Acc:2319920]	protein_coding
AABR07029195		protein_coding
Plxnb1	plexin B1 [Source:RGD Symbol;Acc:1310564]	protein_coding
Tbl1x	transducin (beta)-like 1 X-linked [Source:RGD Symbol;Acc:1563868]	protein_coding
Cnrip1	cannabinoid receptor interacting protein 1 [Source:RGD Symbol;Acc:1308373]	protein_coding
Cd9	CD9 molecule [Source:RGD Symbol;Acc:2318]	protein_coding
Map3k5	mitogen-activated protein kinase kinase kinase 5 [Source:RGD Symbol;Acc:1306565]	protein_coding
Ralgapa2	Ral GTPase activating protein catalytic alpha subunit 2 [Source:RGD Symbol;Acc:1308023]	protein_coding
Klhl42	kelch-like family, member 42 [Source:RGD Symbol;Acc:1560924]	protein_coding
Magt1	magnesium transporter 1 [Source:RGD Symbol;Acc:620094]	protein_coding;nonsense_mediated_decay
Zfp346	zinc finger protein 346 [Source:RGD Symbol;Acc:1308068]	protein_coding
LOC100909750	tyrosine-protein kinase ABL1-like [Source:RGD Symbol;Acc:6502032]	protein_coding
LOC103690114	zinc finger protein 383-like [Source:RGD Symbol;Acc:9160828]	protein_coding
Emp2	epithelial membrane protein 2 [Source:RGD Symbol;Acc:1359629]	protein_coding
Zfp787	zinc finger protein 787 [Source:RGD Symbol;Acc:1310536]	protein_coding
LOC498276	Fc gamma receptor II beta [Source:RGD Symbol;Acc:1594388]	protein_coding
Mt2A	metallothionein 2A [Source:RGD Symbol;Acc:1592345]	protein_coding
Dmd	dystrophin [Source:RGD Symbol;Acc:2507]	protein_coding
Fmnl2	formin-like 2 [Source:RGD Symbol;Acc:1560248]	protein_coding
Snx29	sorting nexin 29 [Source:RGD Symbol;Acc:1596162]	protein_coding
Dync1li2	dynein, cytoplasmic 1 light intermediate chain 2 [Source:RGD Symbol;Acc:621130]	protein_coding;retained_intron;nonsense_mediated_decay
Apof	apolipoprotein F [Source:RGD Symbol;Acc:1560713]	protein_coding
Shroom4	shroom family member 4 [Source:RGD Symbol;Acc:1563434]	protein_coding
AABR07065448	ATP-dependent RNA helicase DDX24-like [Source:NCBI gene;Acc:100909476]	lincRNA
Per3	period circadian regulator 3 [Source:RGD Symbol;Acc:621581]	protein_coding;retained_intron
Mt1m	metallothionein 1M [Source:RGD Symbol;Acc:2324335]	protein_coding
Inmt	indolethylamine N-methyltransferase [Source:RGD Symbol;Acc:1597087]	protein_coding
Slc4a4	solute carrier family 4 member 4 [Source:RGD Symbol;Acc:68936]	protein_coding
Pcdha6	protocadherin alpha 6 [Source:RGD Symbol;Acc:735165]	protein_coding
Myh11	myosin heavy chain 11 [Source:RGD Symbol;Acc:3136]	protein_coding
LOC103690020	platelet glycoprotein 4-like [Source:RGD Symbol;Acc:9322705]	protein_coding
