# Supplementary material for: Sanghuangporus vaninii extract ameliorates hyperlipidemia in rats by mechanisms identified with transcriptome analysis
Source: Food Sci Nutr. 2024 Feb 16;12(5):3360–76. doi: 10.1002/fsn3.4002 (PMC11077191; doi:10.1002/fsn3.4002)
Supplement: Supplementary file 2 — Table S2 [file FSN3-12-3360-s007.xlsx]

## Sheet: ClueGO Results
Supplementary Table S1 Model vs NC GO BP
Term	Description	Term PValue	Term PValue Corrected with Bonferroni step down	Group PValue	Group PValue Corrected with Bonferroni step down	GOLevels	GOGroups	% Associated Genes	Nr. Genes	Associated Genes Found
GO:0015291	secondary active transmembrane transporter activity	0.000198031	0.0221795	0.000198031	0.000792126	[7]	Group00	4.60251	11	[Cdh17, Mfsd12, Serpina7, Slc1a5, Slc22a4, Slc25a30, Slc26a8, Slc28a2, Slc4a4, Slc6a8, Slc9a9]
GO:0035457	cellular response to interferon-alpha	0.000378211	0.0393339	0.000378211	0.000756422	[6]	Group01	25	3	[Entpd1, Ifit2, Ifit3]
GO:0046498	S-adenosylhomocysteine metabolic process	0.000148429	0.0169209	0.000148429	0.000890574	[4, 5, 6, 7, 8, 9]	Group02	33.3333	3	[Comt, Gnmt, LOC100911564]
GO:0070542	response to fatty acid	0.000138591	0.0160765	0.000138591	0.000970134	[4, 5]	Group03	6.55738	8	[A2m, Acat2, Fdps, Hspb1, Plat, Plcd1, Scd, Serpina7]
GO:1902916	positive regulation of protein polyubiquitination	0.000210108	0.0231119	0.000210108	0.000630323	[8, 9, 10, 11, 12]	Group04	30	3	[Nod2, Spsb4, Ube2d1]
GO:0042092	type 2 immune response	0.000484874	0.0494572	0.000154777	0.000773887	[3]	Group05	13.3333	4	[Bcl6, Nod2, Rsad2, Tbx21]
GO:0002828	regulation of type 2 immune response	0.000319655	0.0335637	0.000154777	0.000773887	[4, 5]	Group05	14.8148	4	[Bcl6, Nod2, Rsad2, Tbx21]
GO:0050871	positive regulation of B cell activation	0.000245037	0.026464	0.000154777	0.000773887	[5, 6, 7, 8]	Group05	8.4507	6	[Bcl6, Cdkn1a, Igh-6, LOC100360218, Nod2, Tbx21]
GO:0071280	cellular response to copper ion	0.000202789	0.0225095	0.00133943	0.00133943	[6]	Group06	11.3636	5	[AA926063, Atp7b, Kifc1, Mt1m, Mt2A]
GO:0006882	cellular zinc ion homeostasis	0.000181555	0.0205158	0.00133943	0.00133943	[7, 8, 9, 10]	Group06	11.6279	5	[AA926063, Atp7b, Kifc1, Mt1m, Mt2A]
GO:0055069	zinc ion homeostasis	0.000225862	0.024619	0.00133943	0.00133943	[8, 9]	Group06	11.1111	5	[AA926063, Atp7b, Kifc1, Mt1m, Mt2A]
GO:0016229	steroid dehydrogenase activity	0.000144208	0.0165839	7.61264e-05	0.000609011	[4]	Group07	12.1951	5	[Akr1c13, Akr1c2, Hsd11b2, Hsd17b7, RGD1564865]
GO:0016705	oxidoreductase activity, acting on paired donors, with incorporation or reduction of molecular oxygen	0.000448259	0.0461707	7.61264e-05	0.000609011	[4]	Group07	4.18251	11	[Akr1c13, Akr1c2, Cyp3a9, Cyp51, Cyp7a1, Jmjd4, LOC100361547, Msmo1, RGD1564865, Scd, Sqle]
GO:0016709	oxidoreductase activity, acting on paired donors, with incorporation or reduction of molecular oxygen, NAD(P)H as one donor, and incorporation of one atom of oxygen	0.000125939	0.0147348	7.61264e-05	0.000609011	[5]	Group07	7.77778	7	[Akr1c13, Akr1c2, Cyp51, Cyp7a1, Msmo1, RGD1564865, Sqle]
GO:0047086	ketosteroid monooxygenase activity	0.000286265	0.0303441	7.61264e-05	0.000609011	[6]	Group07	27.2727	3	[Akr1c13, Akr1c2, RGD1564865]
GO:0009615	response to virus	1.27201e-06	0.00016409	6.79112e-06	6.11201e-05	[3, 5]	Group08	6.00858	14	[Fmr1, Hspb1, Hyal1, Ifi44l, Ifit2, Ifit3, Isg15, Mx2, Oas1g, Oasl2, Pum2, Rsad2, Tbx21, Tlr7]
GO:0051607	defense response to virus	7.97589e-05	0.0094913	6.79112e-06	6.11201e-05	[3, 4, 5, 6]	Group08	5.58659	10	[Ifi44l, Ifit2, Ifit3, Isg15, Mx2, Oas1g, Oasl2, Pum2, Rsad2, Tlr7]
GO:0045069	regulation of viral genome replication	0.000285347	0.0305321	6.79112e-06	6.11201e-05	[6, 7]	Group08	8.21918	6	[Fmr1, Isg15, Mx2, Oas1g, Oasl2, Rsad2]
GO:0045071	negative regulation of viral genome replication	0.000225862	0.024619	6.79112e-06	6.11201e-05	[5, 6, 7, 8]	Group08	11.1111	5	[Isg15, Mx2, Oas1g, Oasl2, Rsad2]
GO:0044283	small molecule biosynthetic process	6.08333e-07	8.02999e-05	2.83248e-09	2.83248e-08	[3]	Group09	4.05644	23	[Abcg1, Acat2, Csad, Cyp51, Cyp7a1, Dhcr7, Egr1, Fdps, Fgf1, Gck, Gnmt, Hmgcs1, Hsd17b7, Hyal1, Idi1, LOC100911564, Lss, Mvd, Nr1d1, Plcd1, Scd, Sds, Tm7sf2]
GO:1901615	organic hydroxy compound metabolic process	7.61031e-08	1.01978e-05	2.83248e-09	2.83248e-08	[3]	Group09	4.74138	22	[Abcg1, Acat2, Aldh1b1, Apof, Comt, Crym, Cyp51, Cyp7a1, Dhcr7, Fdps, Fgf1, Hmgcs1, Hsd17b7, Idi1, Lss, Msmo1, Mvd, Nr1d1, Plcd1, RGD1564865, Sqle, Tm7sf2]
GO:0006066	alcohol metabolic process	7.92446e-08	1.05395e-05	2.83248e-09	2.83248e-08	[3, 4]	Group09	5.71429	18	[Abcg1, Acat2, Aldh1b1, Apof, Cyp51, Cyp7a1, Dhcr7, Fdps, Fgf1, Hmgcs1, Hsd17b7, Idi1, Lss, Mvd, Plcd1, RGD1564865, Sqle, Tm7sf2]
GO:0062012	regulation of small molecule metabolic process	3.71396e-06	0.000467959	2.83248e-09	2.83248e-08	[3, 4]	Group09	5.13699	15	[Abcg1, Comt, Cyp51, Cyp7a1, Dhcr7, Egr1, Entpd1, Fdps, Fgf1, Gck, Gnmt, LOC100911564, Mif, Nr1d1, Plcd1]
GO:0008202	steroid metabolic process	2.90997e-14	4.16126e-12	2.83248e-09	2.83248e-08	[4]	Group09	9.02256	24	[Abcg1, Acat2, Akr1c13, Akr1c2, Apof, Comt, Cyp51, Cyp7a1, Dhcr7, Egr1, Fdps, Fgf1, Hmgcs1, Hsd11b2, Hsd17b7, Idi1, Lss, Msmo1, Mvd, Nr1d1, RGD1564865, Scd, Sqle, Tm7sf2]
GO:0008610	lipid biosynthetic process	2.2858e-08	3.10869e-06	2.83248e-09	2.83248e-08	[4]	Group09	4.52899	25	[AA926063, Abcg1, Abhd6, Acat2, Cds1, Cish, Cyp51, Cyp7a1, Dhcr7, Egr1, Fdps, Fgf1, Hmgcs1, Hsd17b7, Idi1, Kifc1, Lss, Msmo1, Mvd, Nr1d1, Pigc, Scd, Socs2, Sqle, Tm7sf2]
GO:0062013	positive regulation of small molecule metabolic process	3.46572e-05	0.00419352	2.83248e-09	2.83248e-08	[3, 4, 5]	Group09	6.92308	9	[Abcg1, Comt, Cyp7a1, Fdps, Fgf1, Gck, Mif, Nr1d1, Plcd1]
GO:1901617	organic hydroxy compound biosynthetic process	1.505e-09	2.07689e-07	2.83248e-09	2.83248e-08	[4]	Group09	7.90698	17	[Abcg1, Acat2, Cyp51, Cyp7a1, Dhcr7, Fdps, Fgf1, Hmgcs1, Hsd17b7, Idi1, Lss, Msmo1, Mvd, Nr1d1, Plcd1, Sqle, Tm7sf2]
GO:0016125	sterol metabolic process	8.74321e-13	1.24154e-10	2.83248e-09	2.83248e-08	[4, 5]	Group09	13.913	16	[Abcg1, Acat2, Apof, Cyp51, Cyp7a1, Dhcr7, Fdps, Fgf1, Hmgcs1, Hsd17b7, Idi1, Lss, Msmo1, Mvd, Sqle, Tm7sf2]
GO:0046165	alcohol biosynthetic process	2.55919e-09	3.5061e-07	2.83248e-09	2.83248e-08	[4, 5]	Group09	9.85915	14	[Abcg1, Acat2, Cyp51, Cyp7a1, Dhcr7, Fdps, Fgf1, Hmgcs1, Hsd17b7, Idi1, Lss, Mvd, Plcd1, Tm7sf2]
GO:1902652	secondary alcohol metabolic process	2.24405e-11	3.11923e-09	2.83248e-09	2.83248e-08	[4, 5]	Group09	12.5	15	[Abcg1, Acat2, Apof, Cyp51, Cyp7a1, Dhcr7, Fdps, Fgf1, Hmgcs1, Hsd17b7, Idi1, Lss, Mvd, Sqle, Tm7sf2]
GO:0006694	steroid biosynthetic process	1.42874e-12	2.01452e-10	2.83248e-09	2.83248e-08	[5]	Group09	12.2302	17	[Abcg1, Acat2, Cyp51, Cyp7a1, Dhcr7, Egr1, Fdps, Fgf1, Hmgcs1, Hsd17b7, Idi1, Lss, Msmo1, Mvd, Nr1d1, Sqle, Tm7sf2]
GO:0008299	isoprenoid biosynthetic process	6.6299e-06	0.000828738	2.83248e-09	2.83248e-08	[4, 5, 6]	Group09	15.7895	6	[Acat2, Fdps, Hmgcs1, Idi1, Lss, Mvd]
GO:0046890	regulation of lipid biosynthetic process	0.0001228	0.0144904	2.83248e-09	2.83248e-08	[4, 5, 6]	Group09	5.88235	9	[Abcg1, Abhd6, Cyp51, Cyp7a1, Dhcr7, Egr1, Fdps, Fgf1, Nr1d1]
GO:1902930	regulation of alcohol biosynthetic process	1.66139e-06	0.000210997	2.83248e-09	2.83248e-08	[4, 5, 6]	Group09	14.8936	7	[Abcg1, Cyp51, Cyp7a1, Dhcr7, Fdps, Fgf1, Plcd1]
GO:0008203	cholesterol metabolic process	3.58096e-12	5.01335e-10	2.83248e-09	2.83248e-08	[5, 6]	Group09	14.1509	15	[Abcg1, Acat2, Apof, Cyp51, Cyp7a1, Dhcr7, Fdps, Fgf1, Hmgcs1, Hsd17b7, Idi1, Lss, Mvd, Sqle, Tm7sf2]
GO:0016126	sterol biosynthetic process	1.61633e-17	2.35984e-15	2.83248e-09	2.83248e-08	[5, 6]	Group09	30.6122	15	[Abcg1, Acat2, Cyp51, Cyp7a1, Dhcr7, Fdps, Fgf1, Hmgcs1, Hsd17b7, Idi1, Lss, Msmo1, Mvd, Sqle, Tm7sf2]
GO:0019218	regulation of steroid metabolic process	1.11656e-05	0.00138454	2.83248e-09	2.83248e-08	[5, 6]	Group09	9.30233	8	[Abcg1, Cyp51, Cyp7a1, Dhcr7, Egr1, Fdps, Fgf1, Nr1d1]
GO:0045940	positive regulation of steroid metabolic process	3.61511e-05	0.00433813	2.83248e-09	2.83248e-08	[4, 5, 6, 7]	Group09	16.129	5	[Abcg1, Cyp7a1, Fdps, Fgf1, Nr1d1]
GO:0090181	regulation of cholesterol metabolic process	1.00308e-06	0.000131404	2.83248e-09	2.83248e-08	[4, 5, 6, 7]	Group09	21.4286	6	[Abcg1, Cyp51, Cyp7a1, Dhcr7, Fdps, Fgf1]
GO:1902653	secondary alcohol biosynthetic process	4.087e-15	5.88528e-13	2.83248e-09	2.83248e-08	[5, 6]	Group09	29.5455	13	[Abcg1, Acat2, Cyp51, Cyp7a1, Dhcr7, Fdps, Fgf1, Hmgcs1, Hsd17b7, Idi1, Lss, Mvd, Tm7sf2]
GO:1902932	positive regulation of alcohol biosynthetic process	2.15514e-05	0.00262927	2.83248e-09	2.83248e-08	[4, 5, 6, 7]	Group09	17.8571	5	[Abcg1, Cyp7a1, Fdps, Fgf1, Plcd1]
GO:0050810	regulation of steroid biosynthetic process	1.1756e-06	0.000152828	2.83248e-09	2.83248e-08	[5, 6, 7]	Group09	12.5	8	[Abcg1, Cyp51, Cyp7a1, Dhcr7, Egr1, Fdps, Fgf1, Nr1d1]
GO:0090205	positive regulation of cholesterol metabolic process	1.53344e-06	0.000196281	2.83248e-09	2.83248e-08	[4, 5, 6, 7, 8]	Group09	50	4	[Abcg1, Cyp7a1, Fdps, Fgf1]
GO:0006695	cholesterol biosynthetic process	2.91091e-15	4.22082e-13	2.83248e-09	2.83248e-08	[6, 7]	Group09	30.2326	13	[Abcg1, Acat2, Cyp51, Cyp7a1, Dhcr7, Fdps, Fgf1, Hmgcs1, Hsd17b7, Idi1, Lss, Mvd, Tm7sf2]
GO:0010893	positive regulation of steroid biosynthetic process	1.2008e-05	0.00147698	2.83248e-09	2.83248e-08	[5, 6, 7, 8]	Group09	20	5	[Abcg1, Cyp7a1, Fdps, Fgf1, Nr1d1]
GO:0045540	regulation of cholesterol biosynthetic process	3.69194e-08	4.98411e-06	2.83248e-09	2.83248e-08	[5, 6, 7, 8, 9]	Group09	35.2941	6	[Abcg1, Cyp51, Cyp7a1, Dhcr7, Fdps, Fgf1]
GO:0106118	regulation of sterol biosynthetic process	3.69194e-08	4.98411e-06	2.83248e-09	2.83248e-08	[6, 7, 8]	Group09	35.2941	6	[Abcg1, Cyp51, Cyp7a1, Dhcr7, Fdps, Fgf1]
GO:0045542	positive regulation of cholesterol biosynthetic process	1.53344e-06	0.000196281	2.83248e-09	2.83248e-08	[5, 6, 7, 8, 9, 10]	Group09	50	4	[Abcg1, Cyp7a1, Fdps, Fgf1]
GO:0106120	positive regulation of sterol biosynthetic process	1.53344e-06	0.000196281	2.83248e-09	2.83248e-08	[6, 7, 8, 9]	Group09	50	4	[Abcg1, Cyp7a1, Fdps, Fgf1]
