# Supplementary material for: Sanghuangporus vaninii extract ameliorates hyperlipidemia in rats by mechanisms identified with transcriptome analysis
Source: Food Sci Nutr. 2024 Feb 16;12(5):3360–76. doi: 10.1002/fsn3.4002 (PMC11077191; doi:10.1002/fsn3.4002)
Supplement: Supplementary file 3 — Table S3 [file FSN3-12-3360-s008.xlsx]

## Sheet: Supplementary Table 2 Model vs 
Supplementary Table S2 Model vs NC KEGG
Term	Description	LogP	Enrichment	Z-score	#GeneInTerm	%InTerm	GeneID	Hits	Log(q-value)
rno00100	Steroid biosynthesis	-8.46458	27.3758	13.4305	7	3.0303	25427|29230|29540|64191|81681|140910|293688	Cyp51|Sqle|Hsd17b7|Dhcr7|Lss|Msmo1|Tm7sf2	-5.93183
rno00900	Terpenoid backbone biosynthesis	-6.22807	18.7719	10.119	6	2.5974	29637|64511|81726|83791|89784|308100	Hmgcs1|Fntb|Mvd|Fdps|Idi1|Acat2	-3.99635
rno00620	Pyruvate metabolism	-1.67953	5.10107	3.1693	3	1.2987	298079|299203|308100	Aldh1b1|Acyp1|Acat2	-0.282583
rno00380	Tryptophan metabolism	-1.5846	4.69299	2.97576	3	1.2987	298079|308100|368066	Aldh1b1|Acat2|Inmt	-0.282296
rno00280	Valine, leucine and isoleucine degradation	-1.45807	4.19017	2.72091	3	1.2987	29637|298079|308100	Hmgcs1|Aldh1b1|Acat2	-0.228048
rno00650	Butanoate metabolism	-1.30554	5.58689	2.76419	2	0.865801	29637|308100	Hmgcs1|Acat2	-0.187758
rno05144	Malaria	-3.16986	7.11059	5.16487	5	2.1645	24440|287167|360504|499985|689064	Hbb|Hba-a3|Hba-a2|RGD1565355|Hbb-bs	-1.11548
rno05143	African trypanosomiasis	-2.78038	7.82165	4.91511	4	1.7316	24440|287167|360504|689064	Hbb|Hba-a3|Hba-a2|Hbb-bs	-1.02578
rno05202	Transcriptional misregulation in cancer	-3.04617	3.6286	4.18892	9	3.8961	25692|114851|116663|156435|170909|299626|303836|311876|100360868	Plat|Cdkn1a|Dusp6|Tmprss2|Erg|Gadd45b|Bcl6|Pbx3|H3f3c	-1.11548
rno05215	Prostate cancer	-1.4175	3.16026	2.45273	4	1.7316	25692|114851|156435|170909	Plat|Cdkn1a|Tmprss2|Erg	-0.227168
rno04976	Bile secretion	-2.88394	4.99254	4.41651	6	2.5974	24778|25428|54262|84484|155192|294930	Slc2a1|Cyp7a1|Kcnn2|Slc4a4|Abcg8|Nceh1	-1.05016
rno04979	Cholesterol metabolism	-2.45406	6.38502	4.29544	4	1.7316	25428|155192|294930|499985	Cyp7a1|Abcg8|Nceh1|RGD1565355	-0.79506
rno04975	Fat digestion and absorption	-1.73073	5.33294	3.2747	3	1.2987	155192|308100|499985	Abcg8|Acat2|RGD1565355	-0.282583
rno01524	Platinum drug resistance	-2.37357	4.71183	3.8571	5	2.1645	24218|78963|114851|365057|499422	Atp7b|Apaf1|Cdkn1a|Map3k5|Gstt3	-0.79506
rno00140	Steroid hormone biosynthesis	-2.37357	4.71183	3.8571	5	2.1645	24267|25117|25428|29540|171352	Comt|Hsd11b2|Cyp7a1|Hsd17b7|Cyp3a9	-0.79506
rno04950	Maturity onset diabetes of the young	-2.3178	8.69072	4.551	3	1.2987	24385|25334|365744	Gck|Bhlha15|Hnf4g	-0.785044
rno04115	p53 signaling pathway	-1.84622	4.28583	3.20125	4	1.7316	78963|114851|299626|300126	Apaf1|Cdkn1a|Gadd45b|Gtse1	-0.354862
rno05222	Small cell lung cancer	-1.51742	3.40072	2.6271	4	1.7316	78963|114851|299626|363457	Apaf1|Cdkn1a|Gadd45b|Col4a5	-0.263417
rno05200	Pathways in cancer	-1.35301	1.7446	1.99533	12	5.19481	24326|24778|25317|78963|114851|171140|282581|299626|311860|363457|499422|100360218	Ednra|Slc2a1|Fgf1|Apaf1|Cdkn1a|Camk2g|Fzd6|Gadd45b|Abl1|Col4a5|Gstt3|LOC100360218	-0.212237
rno05226	Gastric cancer	-1.34907	2.58995	2.23268	5	2.1645	25317|114851|117048|282581|299626	Fgf1|Cdkn1a|Cdh17|Fzd6|Gadd45b	-0.212237
rno05217	Basal cell carcinoma	-1.34705	3.78467	2.49947	3	1.2987	114851|282581|299626	Cdkn1a|Fzd6|Gadd45b	-0.212237
rno05164	Influenza A	-1.66403	2.77692	2.64109	6	2.5974	65190|78963|83791|156435|286918|317468	Rsad2|Apaf1|Fdps|Tmprss2|Mx2|Tlr7	-0.282583
rno04911	Insulin secretion	-1.62766	3.68077	2.81921	4	1.7316	24385|24778|54262|171140	Gck|Slc2a1|Kcnn2|Camk2g	-0.282583
rno03320	PPAR signaling pathway	-1.61122	3.63797	2.79054	4	1.7316	25428|29637|246074|499985	Cyp7a1|Hmgcs1|Scd|RGD1565355	-0.282583
rno00770	Pantothenate and CoA biosynthesis	-1.53561	7.44919	3.36512	2	0.865801	60356|298079	Csad|Aldh1b1	-0.263417
rno04978	Mineral absorption	-1.43858	4.11666	2.68192	3	1.2987	24218|689415|100362623	Atp7b|Mt2A|Mt1m	-0.228048
