# Supplementary material for: Sanghuangporus vaninii extract ameliorates hyperlipidemia in rats by mechanisms identified with transcriptome analysis
Source: Food Sci Nutr. 2024 Feb 16;12(5):3360–76. doi: 10.1002/fsn3.4002 (PMC11077191; doi:10.1002/fsn3.4002)
Supplement: Supplementary file 4 — Table S4 [file FSN3-12-3360-s009.xlsx]

## Sheet: string_MCL_clusters
Supplementary Table S3 Model vs NC PPI MCL
#clustering method	cluster number	cluster color	gene count	protein name	protein identifier	protein description
MCL	1	Red	17	Abcg8	10116.ENSRNOP00000058587	ATP-binding cassette sub-family G member 8; ABCG5 and ABCG8 form an obligate heterodimer that mediates Mg(2+)- and ATP-dependent sterol transport across the cell membrane. Plays an essential role in the selective transport of the dietary cholesterol in and out of the enterocytes and in the selective sterol excretion by the liver into bile. Required for normal sterol homeostasis. The heterodimer w…
MCL	1	Red	17	Acat2	10116.ENSRNOP00000059561	Acetyl-coa c-acetyltransferase; Acetyl-CoA acetyltransferase, cytosolic; acetyl-CoA acetyltransferase 2
MCL	1	Red	17	Cyp3a62	10116.ENSRNOP00000001863	Cytochrome P450, family 3, subfamily a, polypeptide 62
MCL	1	Red	17	Cyp51	10116.ENSRNOP00000009985	Lanosterol 14-alpha demethylase; Catalyzes C14-demethylation of lanosterol; it transforms lanosterol into 4,4'-dimethyl cholesta-8,14,24-triene-3-beta-ol; Belongs to the cytochrome P450 family
MCL	1	Red	17	Cyp7a1	10116.ENSRNOP00000012819	Cytochrome p450, family 7, subfamily a, polypeptide 1; Cholesterol 7-alpha-monooxygenase; Catalyzes a rate-limiting step in cholesterol catabolism and bile acid biosynthesis by introducing a hydrophilic moiety at position 7 of cholesterol. Important for cholesterol homeostasis; Belongs to the cytochrome P450 family
MCL	1	Red	17	Dhcr7	10116.ENSRNOP00000028194	7-dehydrocholesterol reductase; Production of cholesterol by reduction of C7-C8 double bond of 7-dehydrocholesterol (7-DHC); Belongs to the ERG4/ERG24 family
MCL	1	Red	17	Fdps	10116.ENSRNOP00000031191	Run and sh3 domain-containing protein 1; Farnesyl diphosphate synthase
MCL	1	Red	17	Fntb	10116.ENSRNOP00000010588	Protein farnesyltransferase subunit beta; Essential subunit of the farnesyltransferase complex. Catalyzes the transfer of a farnesyl moiety from farnesyl diphosphate to a cysteine at the fourth position from the C- terminus of several proteins having the C-terminal sequence Cys- aliphatic-aliphatic-X
MCL	1	Red	17	Hmgcs1	10116.ENSRNOP00000023554	Hydroxymethylglutaryl-CoA synthase, cytoplasmic; This enzyme condenses acetyl-CoA with acetoacetyl-CoA to form HMG-CoA, which is the substrate for HMG-CoA reductase
MCL	1	Red	17	Hsd17b7	10116.ENSRNOP00000003812	17beta-estradiol 17-dehydrogenase / 3beta-hydroxysteroid 3-dehydrogenase; 3-keto-steroid reductase; Responsible for the reduction of the keto group on the C-3 of sterols
MCL	1	Red	17	Idi1	10116.ENSRNOP00000022389	Isopentenyl-diphosphate Delta-isomerase 1; Catalyzes the 1,3-allylic rearrangement of the homoallylic substrate isopentenyl (IPP) to its highly electrophilic allylic isomer, dimethylallyl diphosphate (DMAPP)
MCL	1	Red	17	Lss	10116.ENSRNOP00000039946	Lanosterol synthase (2,3-oxidosqualene-lanosterol cyclase); Catalyzes the cyclization of (S)-2,3 oxidosqualene to lanosterol, a reaction that forms the sterol nucleus. Through the production of lanosterol may regulate lens protein aggregation and increase transparency
MCL	1	Red	17	Msmo1	10116.ENSRNOP00000043782	Methylsterol monooxygenase 1; Catalyzes the first step in the removal of the two C-4 methyl groups of 4,4-dimethylzymosterol; Belongs to the sterol desaturase family
MCL	1	Red	17	Mvd	10116.ENSRNOP00000018145	Mevalonate diphosphate decarboxylase; Performs the first committed step in the biosynthesis of isoprenes
MCL	1	Red	17	Ndufaf6	10116.ENSRNOP00000058286	Nadh dehydrogenase [ubiquinone] 1 alpha subcomplex assembly factor 6; NADH dehydrogenase (ubiquinone) complex I, assembly factor 6; Involved in the assembly of mitochondrial NADH:ubiquinone oxidoreductase complex (complex I) at early stages. May play a role in the biogenesis of MT-ND1 (By similarity)
MCL	1	Red	17	Sqle	10116.ENSRNOP00000012883	Squalene monooxygenase; Catalyzes the first oxygenation step in sterol biosynthesis and is suggested to be one of the rate-limiting enzymes in this pathway; Belongs to the squalene monooxygenase family
MCL	1	Red	17	Tm7sf2	10116.ENSRNOP00000028485	Transmembrane 7 superfamily member 2
MCL	2	Salmon	10	Cmpk2	10116.ENSRNOP00000043468	Cytidine/uridine monophosphate kinase 2; Cytidine monophosphate (UMP-CMP) kinase 2, mitochondrial
MCL	2	Salmon	10	Entpd1	10116.ENSRNOP00000051602	Ectonucleoside triphosphate diphosphohydrolase 1; In the nervous system, could hydrolyze ATP and other nucleotides to regulate purinergic neurotransmission. Could also be implicated in the prevention of platelet aggregation by hydrolyzing platelet-activating ADP to AMP. Hydrolyzes ATP and ADP equally well
MCL	2	Salmon	10	Herc6	10116.ENSRNOP00000055422	HECT and RLD domain containing E3 ubiquitin protein ligase family member 6
MCL	2	Salmon	10	Ifi44l	10116.ENSRNOP00000064282	Interferon-induced protein 44-like
MCL	2	Salmon	10	Ifit2	10116.ENSRNOP00000051639	Interferon-induced protein with tetratricopeptide repeats 2
MCL	2	Salmon	10	Ifit3	10116.ENSRNOP00000033267	Interferon-induced protein with tetratricopeptide repeats 3
MCL	2	Salmon	10	Isg15	10116.ENSRNOP00000035405	Interferon, alpha-inducible protein (Clone IFI-15K) (Predicted); ISG15 ubiquitin-like modifier
MCL	2	Salmon	10	Mx2	10116.ENSRNOP00000002695	Interferon-induced gtp-binding protein mx; Does not show activity against influenza virus or VSV; although it only differs from Mx2 by 8 positions
MCL	2	Salmon	10	Oasl2	10116.ENSRNOP00000001600	2'-5'-oligoadenylate synthase-like protein 2; Interferon-induced, dsRNA-activated antiviral enzyme which plays a critical role in cellular innate antiviral response. Synthesizes oligomers of 2'-5'-oligoadenylates (2-5A) from ATP which then bind to the inactive monomeric form of ribonuclease L (RNase L) leading to its dimerization and subsequent activation. Activation of RNase L leads to degradati…
MCL	2	Salmon	10	Rsad2	10116.ENSRNOP00000010092	Radical S-adenosyl methionine domain-containing protein 2; Interferon-inducible iron-sulfur (4FE-4S) cluster- binding antiviral protein which plays a major role in the cell antiviral state induced by type I and type II interferon. Can inhibit a wide range of viruses, including west Nile virus (WNV), dengue virus, sindbis virus, influenza A virus, sendai virus and vesicular stomatitis virus (VSV).…
MCL	3	Dark Golden Rod	6	Ccnf	10116.ENSRNOP00000060445	Cyclin-F; Substrate recognition component of a SCF (SKP1-CUL1-F- box protein) E3 ubiquitin-protein ligase complex which mediates the ubiquitination and subsequent proteasomal degradation of CP110 during G2 phase, thereby acting as an inhibitor of centrosome reduplication; Belongs to the cyclin family. Cyclin AB subfamily
MCL	3	Dark Golden Rod	6	Cdkn1a	10116.ENSRNOP00000000628	Cyclin-dependent kinase inhibitor 1a (p21, cip1); Cyclin-dependent kinase inhibitor 1A
MCL	3	Dark Golden Rod	6	Gtse1	10116.ENSRNOP00000022012	Similar to B99 protein (Predicted); G-2 and S-phase expressed 1
MCL	3	Dark Golden Rod	6	Kifc1	10116.ENSRNOP00000061875	Kinesin-like protein KIFC1; Minus end-directed microtubule-dependent motor required for bipolar spindle formation. May contribute to movement of early endocytic vesicles. Regulates cilium formation and structure
MCL	3	Dark Golden Rod	6	Map3k5	10116.ENSRNOP00000051338	Mitogen-activated protein kinase kinase kinase 5
MCL	3	Dark Golden Rod	6	Ube2d1	10116.ENSRNOP00000000750	Ubiquitin-conjugating enzyme e2 d1; Accepts ubiquitin from the E1 complex and catalyzes its covalent attachment to other proteins. In vitro catalyzes 'Lys-48'- linked polyubiquitination. Mediates the selective degradation of short- lived and abnormal proteins. Functions in the E6/E6-AP-induced ubiquitination of p53/TP53. Mediates auto-ubiquitination of STUB1, TRAF6 and TRIM63/MURF1. Ubiquitinates…
MCL	4	Sandy Brown	4	Acyp1	10116.ENSRNOP00000009086	Acylphosphatase 1, erythrocyte (common) type
MCL	4	Sandy Brown	4	Aldh1b1	10116.ENSRNOP00000015282	Aldehyde dehydrogenase 1 family, member b1; ALDHs play a major role in the detoxification of alcohol- derived acetaldehyde. They are involved in the metabolism of corticosteroids, biogenic amines, neurotransmitters, and lipid peroxidation (By similarity)
MCL	4	Sandy Brown	4	Comt	10116.ENSRNOP00000043148	Catechol O-methyltransferase; Catalyzes the O-methylation, and thereby the inactivation, of catecholamine neurotransmitters and catechol hormones. Also shortens the biological half-lives of certain neuroactive drugs, like L-DOPA, alpha-methyl DOPA and isoproterenol; Belongs to the class I-like SAM-binding methyltransferase superfamily. Cation-dependent O- methyltransferase family
MCL	4	Sandy Brown	4	Echdc1	10116.ENSRNOP00000015440	Ethylmalonyl-CoA decarboxylase; Decarboxylases ethylmalonyl-CoA decarboxylase, a potentially toxic metabolite, to form butyryl-CoA, suggesting it might be involved in metabolite proofreading. Also has methylmalonyl-CoA decarboxylase activity at lower level (By similarity); Belongs to the enoyl-CoA hydratase/isomerase family
MCL	5	Brown	4	Dmd	10116.ENSRNOP00000029969	Dystrophin; Anchors the extracellular matrix to the cytoskeleton via F-actin. Ligand for dystroglycan. Component of the dystrophin- associated glycoprotein complex which accumulates at the neuromuscular junction (NMJ) and at a variety of synapses in the peripheral and central nervous systems and has a structural function in stabilizing the sarcolemma. Also implicated in signaling events and synap…
MCL	5	Brown	4	Myh11	10116.ENSRNOP00000043197	Myosin heavy chain 9/10/11/14; Belongs to the TRAFAC class myosin-kinesin ATPase superfamily. Myosin family
MCL	5	Brown	4	Myh7	10116.ENSRNOP00000024186	Myosin heavy chain 6/7; Myosins are actin-based motor molecules with ATPase activity essential for muscle contraction. Forms regular bipolar thick filaments that, together with actin thin filaments, constitute the fundamental contractile unit of skeletal and cardiac muscle
MCL	5	Brown	4	Tnnc1	10116.ENSRNOP00000025606	Troponin c, slow skeletal and cardiac muscles; Troponin C1, slow skeletal and cardiac type; Troponin C type 1 (slow)
MCL	6	Yellow	3	RPS3A	10116.ENSRNOP00000065066	40S ribosomal protein S3a; May play a role during erythropoiesis through regulation of transcription factor DDIT3
MCL	6	Yellow	3	Rpl21	10116.ENSRNOP00000001265	Large subunit ribosomal protein l21e; Component of the large ribosomal subunit
MCL	6	Yellow	3	Rpl30	10116.ENSRNOP00000054398	Large subunit ribosomal protein l30e; Ribosomal protein L30; Belongs to the eukaryotic ribosomal protein eL30 family
MCL	7	Olive Drab	3	Atp7b	10116.ENSRNOP00000054880	Atpase copper transporting beta; Copper ion transmembrane transporter involved in the export of copper out of the cells, such as the efflux of hepatic copper into the bile
MCL	7	Olive Drab	3	Mt1m	10116.ENSRNOP00000041060	Metallothionein 1/2; Metallothionein; Metallothioneins have a high content of cysteine residues that bind various heavy metals
MCL	7	Olive Drab	3	Mt2A	10116.ENSRNOP00000062585	Metallothionein-2; Metallothioneins have a high content of cysteine residues that bind various heavy metals; these proteins are transcriptionally regulated by both heavy metals and glucocorticoids
MCL	8	Green	3	Hba2	10116.ENSRNOP00000044081	Hemoglobin alpha, adult chain 2; Hemoglobin, alpha 2; Belongs to the globin family
MCL	8	Green	3	Hbb	10116.ENSRNOP00000048250	Hemoglobin subunit beta-1; Involved in oxygen transport from the lung to the various peripheral tissues; Belongs to the globin family
MCL	8	Green	3	LOC287167	10116.ENSRNOP00000041451	Hemoglobin alpha, adult chain 3; Globin, alpha; Belongs to the globin family
MCL	9	Green 2	2	Sds	10116.ENSRNOP00000001876	L-serine dehydratase/L-threonine deaminase; Serine dehydratase; Belongs to the serine/threonine dehydratase family
MCL	9	Green 2	2	Thnsl1	10116.ENSRNOP00000054444	Threonine synthase-like 1 (S. cerevisiae)
MCL	10	Light Green	2	Bcl6	10116.ENSRNOP00000002522	B-cell leukemia/lymphoma 6 (predicted); B-cell CLL/lymphoma 6
MCL	10	Light Green	2	Tbx21	10116.ENSRNOP00000012538	T-box 21 (predicted); T-box 21
MCL	11	Cornflower Blue	2	Nod2	10116.ENSRNOP00000061463	Nucleotide-binding oligomerization domain-containing protein 2; Nucleotide-binding oligomerization domain containing 2
MCL	11	Cornflower Blue	2	Tlr7	10116.ENSRNOP00000005620	Toll-like receptor 7; Belongs to the Toll-like receptor family
MCL	12	Blue	2	Fmr1	10116.ENSRNOP00000016227	Synaptic functional regulator FMR1; Multifunctional polyribosome-associated RNA-binding protein that plays a central role in neuronal development and synaptic plasticity through the regulation of alternative mRNA splicing, mRNA stability, mRNA dendritic transport and postsynaptic local protein synthesis of a subset of mRNAs. Plays a role in the alternative splicing of its own mRNA (By similarity)…
MCL	12	Blue	2	Pum2	10116.ENSRNOP00000008359	Pumilio RNA-binding family member 2
MCL	13	Purple	2	Apaf1	10116.ENSRNOP00000010869	Apoptotic peptidase activating factor 1; Regulates programmed cell death; necessary for normal brain development. Participates with pro-caspase-9 (Apaf-3) in the cytochrome c-dependent activation of caspase-3, leading to apoptosis. This activation requires ATP (By similarity)
MCL	13	Purple	2	Naip6	10116.ENSRNOP00000024501	Baculoviral iap repeat-containing protein 1; NLR family, apoptosis inhibitory protein 6
MCL	14	Medium Purple	2	Cish	10116.ENSRNOP00000041734	Cytokine inducible sh2-containing protein; SOCS family proteins form part of a classical negative feedback system that regulates cytokine signal transduction. CIS is involved in the negative regulation of cytokines that signal through the JAK-STAT5 pathway such as erythropoietin, prolactin and interleukin 3 (IL3) receptor. Inhibits STAT5 trans-activation by suppressing its tyrosine phosphorylatio…
MCL	14	Medium Purple	2	Socs2	10116.ENSRNOP00000011948	Suppressor of cytokine signaling 2; SOCS family proteins form part of a classical negative feedback system that regulates cytokine signal transduction. SOCS2 appears to be a negative regulator in the growth hormone/IGF1 signaling pathway. Probable substrate recognition component of a SCF-like ECS (Elongin BC-CUL2/5-SOCS-box protein) E3 ubiquitin ligase complex which mediates the ubiquitination an…
MCL	15	Medium Orchid	2	Nr1d1	10116.ENSRNOP00000012537	Transcriptional repressor which coordinates circadian rhythm and metabolic pathways in a heme-dependent manner. Integral component of the complex transcription machinery that governs circadian rhythmicity and forms a critical negative limb of the circadian clock by directly repressing the expression of core clock components ARTNL/BMAL1, CLOCK and CRY1. Also regulates genes involved in metabolic f…
MCL	15	Medium Orchid	2	Per3	10116.ENSRNOP00000024932	Originally described as a core component of the circadian clock. The circadian clock, an internal time-keeping system, regulates various physiological processes through the generation of approximately 24 hour circadian rhythms in gene expression, which are translated into rhythms in metabolism and behavior. It is derived from the Latin roots 'circa' (about) and 'diem' (day) and acts as an importa…
MCL	16	Orchid	2	RGD1560248	10116.ENSRNOP00000064894	Similar to formin-like 2 isoform b; Formin-like 2
MCL	16	Orchid	2	Rhoc	10116.ENSRNOP00000017254	Ras homolog gene family, member c; Ras homolog family member C; Belongs to the small GTPase superfamily. Rho family
MCL	17	Violet	2	Plcd1	10116.ENSRNOP00000042824	Phosphatidylinositol phospholipase c, delta; The production of the second messenger molecules diacylglycerol (DAG) and inositol 1,4,5-trisphosphate (IP3) is mediated by activated phosphatidylinositol-specific phospholipase C enzymes. Essential for trophoblast and placental development
MCL	17	Violet	2	Stard8	10116.ENSRNOP00000042131	StAR-related lipid transfer (START) domain containing 8
MCL	18	Orchid 2	2	Gnmt	10116.ENSRNOP00000022307	Glycine N-methyltransferase; Catalyzes the methylation of glycine by using S- adenosylmethionine (AdoMet) to form N-methylglycine (sarcosine) with the concomitant production of S-adenosylhomocysteine (AdoHcy). Possible crucial role in the regulation of tissue concentration of AdoMet and of metabolism of methionine; Belongs to the class I-like SAM-binding methyltransferase superfamily. Glycine N-m…
MCL	18	Orchid 2	2	LOC100911564	10116.ENSRNOP00000067671	Glycine N-methyltransferase-like
MCL	19	Hot Pink	2	Rtn4rl1	10116.ENSRNOP00000058866	Reticulon-4 receptor-like 1; Cell surface receptor. Plays a functionally redundant role in postnatal brain development and in regulating axon regeneration in the adult central nervous system. Contributes to normal axon migration across the brain midline and normal formation of the corpus callosum. Protects motoneurons against apoptosis; protection against apoptosis is probably mediated by MAG. Pl…
MCL	19	Hot Pink	2	Smyd4	10116.ENSRNOP00000029945	SET and MYND domain containing 4
MCL	20	Pink	2	Camk2g	10116.ENSRNOP00000062321	Calcium/calmodulin-dependent protein kinase (cam kinase) ii; Calcium/calmodulin-dependent protein kinase that functions autonomously after Ca(2+)/calmodulin-binding and autophosphorylation, and is involved in sarcoplasmic reticulum Ca(2+) transport in skeletal muscle and may function in dendritic spine and synapse formation and neuronal plasticity. In slow-twitch muscles, is involved in regulatio…
MCL	20	Pink	2	Flnb	10116.ENSRNOP00000061198	Filamin, beta (Predicted); Filamin B, beta
