# Supplementary material for: Sanghuangporus vaninii extract ameliorates hyperlipidemia in rats by mechanisms identified with transcriptome analysis
Source: Food Sci Nutr. 2024 Feb 16;12(5):3360–76. doi: 10.1002/fsn3.4002 (PMC11077191; doi:10.1002/fsn3.4002)
Supplement: Supplementary file 5 — Table S5 [file FSN3-12-3360-s002.xlsx]

## Sheet: Model vs NC network cluster 1 e
Supplementary Table S4 Model vs NC PPI cluster 1 function
#term ID	term description	observed gene count	background gene count	strength	false discovery rate	matching proteins in your network (IDs)	matching proteins in your network (labels)
rno00100	Steroid biosynthesis	6	18	2.65	2.83e-12	10116.ENSRNOP00000003812,10116.ENSRNOP00000009985,10116.ENSRNOP00000012883,10116.ENSRNOP00000028194,10116.ENSRNOP00000028485,10116.ENSRNOP00000043782	Hsd17b7,Cyp51,Sqle,Dhcr7,Tm7sf2,Msmo1
rno00900	Terpenoid backbone biosynthesis	5	23	2.46	1.96e-09	10116.ENSRNOP00000010588,10116.ENSRNOP00000018145,10116.ENSRNOP00000022389,10116.ENSRNOP00000023554,10116.ENSRNOP00000059561	Fntb,Mvd,Idi1,Hmgcs1,Acat2
rno01100	Metabolic pathways	12	1450	1.04	2.37e-09	10116.ENSRNOP00000001863,10116.ENSRNOP00000003812,10116.ENSRNOP00000009985,10116.ENSRNOP00000012819,10116.ENSRNOP00000012883,10116.ENSRNOP00000018145,10116.ENSRNOP00000022389,10116.ENSRNOP00000023554,10116.ENSRNOP00000028194,10116.ENSRNOP00000028485,10116.ENSRNOP00000043782,10116.ENSRNOP00000059561	Cyp3a62,Hsd17b7,Cyp51,Cyp7a1,Sqle,Mvd,Idi1,Hmgcs1,Dhcr7,Tm7sf2,Msmo1,Acat2
rno00140	Steroid hormone biosynthesis	3	72	1.75	0.0019	10116.ENSRNOP00000001863,10116.ENSRNOP00000003812,10116.ENSRNOP00000012819	Cyp3a62,Hsd17b7,Cyp7a1
rno00072	Synthesis and degradation of ketone bodies	2	10	2.43	0.0023	10116.ENSRNOP00000023554,10116.ENSRNOP00000059561	Hmgcs1,Acat2
rno00650	Butanoate metabolism	2	25	2.03	0.0101	10116.ENSRNOP00000023554,10116.ENSRNOP00000059561	Hmgcs1,Acat2
rno04975	Fat digestion and absorption	2	41	1.82	0.022	10116.ENSRNOP00000058587,10116.ENSRNOP00000059561	Abcg8,Acat2
rno00280	Valine, leucine and isoleucine degradation	2	50	1.73	0.0271	10116.ENSRNOP00000023554,10116.ENSRNOP00000059561	Hmgcs1,Acat2
rno04979	Cholesterol metabolism	2	49	1.74	0.0271	10116.ENSRNOP00000012819,10116.ENSRNOP00000058587	Cyp7a1,Abcg8
