# Supplementary material for: Sanghuangporus vaninii extract ameliorates hyperlipidemia in rats by mechanisms identified with transcriptome analysis
Source: Food Sci Nutr. 2024 Feb 16;12(5):3360–76. doi: 10.1002/fsn3.4002 (PMC11077191; doi:10.1002/fsn3.4002)
Supplement: Supplementary file 6 — Table S6 [file FSN3-12-3360-s004.xlsx]

## Sheet: ClueGO Results
Supplementary Table S5 H-SVE vs model GO BP
Term	Description	Term PValue	Term PValue Corrected with Bonferroni step down	Group PValue	Group PValue Corrected with Bonferroni step down	GOLevels	GOGroups	% Associated Genes	Nr. Genes	Associated Genes Found
GO:0032835	glomerulus development	2.98829e-05	0.0345745	2.98829e-05	2.98829e-05	[3, 4, 6, 7, 8, 9]	Group00	16.129	10	[Acta2, Aqp1, Cd24, Col4a4, Hes1, Itgb3, Lamb2, Mef2c, Podxl, Wwtr1]
GO:0051336	regulation of hydrolase activity	1.08342e-05	0.0126977	1.08342e-05	3.25026e-05	[4]	Group01	5.67986	66	[A2m, A2ml1, Amot, Antxr1, Anxa1, Arhgap31, Bcl6, Bin1, Birc5, Casp4, Cav1, Ccl24, Ccn2, Cryab, Ddr1, Dennd1a, Dmpk, Ecm1, Egln1, Egln3, Gas6, Gsn, Hspa1b, Klf4, Kng1, Map3k5, Mbp, Mef2c, Myh6, Naip6, Nol3, Oasl, Oasl2, Pcolce, Picalm, Plxna1, Plxnb1, Ppp2r3a, Psmb9, RT1-Ba, Rab3a, Rabep2, Ralgapa2, Reck, Rgl1, Rgma, Rgs10, Rgs16, Rgs2, Ripk3, Sema4d, Serpina6, Sipa1l2, Slc39a10, Sort1, Spink1, S…
GO:0019932	second-messenger-mediated signaling	1.21283e-05	0.0141901	1.21283e-05	2.42566e-05	[4, 5, 6]	Group02	7.51174	32	[Ackr3, Actn3, Aplp1, Aqp1, Atp1a2, Atp2a2, Bhlha15, Camta1, Ccrl2, Cd24, Cxcl10, Cxcl11, Cxcl9, Ddr1, Dmd, Dmpk, Egln1, Lmcd1, Mapt, Mt2A, Ncald, Nfatc1, Npr2, Olr59, Picalm, Prkar2a, Prnp, Ramp2, Rgs2, Ryr1, Tmem38a, Xcr1]
GO:0019722	calcium-mediated signaling	6.06613e-06	0.0071641	1.21283e-05	2.42566e-05	[5, 6, 7]	Group02	9.95261	21	[Ackr3, Actn3, Atp1a2, Atp2a2, Bhlha15, Camta1, Ccrl2, Cd24, Ddr1, Dmd, Dmpk, Egln1, Lmcd1, Mapt, Ncald, Nfatc1, Picalm, Prnp, Ryr1, Tmem38a, Xcr1]
GO:0001778	plasma membrane repair	8.05612e-06	0.00946594	1.079e-07	8.63197e-07	[5]	Group03	50	5	[Dysf, Myh10, Myof, Rab3a, Trim72]
GO:0033292	T-tubule organization	1.60693e-05	0.0187369	1.079e-07	8.63197e-07	[4, 5, 6]	Group03	66.6667	4	[Atp2a2, Bin1, Dysf, Myof]
GO:0009611	response to wounding	4.35619e-07	0.000524921	4.35619e-07	3.04933e-06	[3]	Group04	7.51748	43	[A2m, Acta2, Anxa1, Aqp1, Cav1, Cd24, Cd9, Col1a1, Dcn, Ddr1, Dmd, Dysf, Eno3, Fzd7, Gas6, Gfap, Gsn, Itgb3, Klf4, Kng1, Kremen1, Lamb2, Lgals1, Map3k5, Mcam, Mif, Mmp2, Myh10, Myof, Nol3, Notch4, Pkm, Rab3a, Rgma, Smoc2, Tgfb2, Tgfb3, Timp3, Tpm1, Trim72, Tspan8, Vwf, Wnt4]
GO:0042060	wound healing	4.62377e-06	0.00547454	4.35619e-07	3.04933e-06	[4]	Group04	7.78302	33	[Acta2, Anxa1, Aqp1, Cav1, Cd9, Col1a1, Dcn, Ddr1, Dmd, Dysf, Eno3, Fzd7, Gas6, Gsn, Itgb3, Kng1, Map3k5, Mcam, Mif, Myh10, Myof, Notch4, Pkm, Rab3a, Smoc2, Tgfb2, Tgfb3, Timp3, Tpm1, Trim72, Tspan8, Vwf, Wnt4]
GO:0043062	extracellular structure organization	6.66191e-08	8.08089e-05	6.66191e-08	6.66191e-07	[3]	Group05	9.93377	30	[AA926063, Adamts2, Adamtsl2, Aebp1, Antxr1, Ccn2, Col1a1, Col1a2, Col27a1, Col4a4, Col5a2, Ddr1, Elf3, Fbln5, Gas6, Gfap, Itgb3, Kifc1, LOC100909750, Lamb1, Lamb2, Lpl, Mmp2, Myh11, Olfml2a, Pxdn, Ramp2, Reck, Smoc2, Tgfb2]
GO:0030198	extracellular matrix organization	1.42064e-08	1.73602e-05	6.66191e-08	6.66191e-07	[4]	Group05	10.9023	29	[AA926063, Adamts2, Adamtsl2, Aebp1, Antxr1, Ccn2, Col1a1, Col1a2, Col27a1, Col4a4, Col5a2, Ddr1, Elf3, Fbln5, Gas6, Gfap, Itgb3, Kifc1, LOC100909750, Lamb1, Lamb2, Mmp2, Myh11, Olfml2a, Pxdn, Ramp2, Reck, Smoc2, Tgfb2]
GO:1905048	regulation of metallopeptidase activity	1.67433e-06	0.00199747	1.67433e-06	6.69731e-06	[6, 7, 8, 9]	Group06	46.1538	6	[Antxr1, Mbp, Picalm, Reck, Timp2, Timp3]
GO:1904683	regulation of metalloendopeptidase activity	1.60693e-05	0.0187369	1.67433e-06	6.69731e-06	[7, 8, 9, 10]	Group06	66.6667	4	[Mbp, Picalm, Reck, Timp3]
GO:1905049	negative regulation of metallopeptidase activity	1.60693e-05	0.0187369	1.67433e-06	6.69731e-06	[7, 8, 9, 10]	Group06	66.6667	4	[Picalm, Reck, Timp2, Timp3]
GO:0044282	small molecule catabolic process	2.23791e-05	0.0260269	1.55501e-06	7.77504e-06	[3]	Group07	8.07453	26	[Acmsd, Acot2, Acot4, Actn3, Aig1, Akr1b1, Aldh1a1, Aldh1a7, Asrgl1, Bcat2, Cpt1b, Crot, Eci1, Fabp3, Hdc, Hk2, LOC688286, Ntsr1, Oat, Oxct1, Pfkfb2, Pfkm, Rpe, Scly, Sds, Slc25a12]
GO:0016052	carbohydrate catabolic process	3.86795e-05	0.0445201	1.55501e-06	7.77504e-06	[4]	Group07	10.5263	16	[Actn3, Akr1b1, Aldoa, Eno3, Hk2, Hspa1b, Mif, Neu2, Neu3, Pfkfb2, Pfkm, Pkm, Pygm, Rpe, Slc25a12, Zbtb20]
GO:0046365	monosaccharide catabolic process	1.10441e-05	0.0129326	1.55501e-06	7.77504e-06	[4, 5]	Group07	28	7	[Actn3, Akr1b1, Hk2, Pfkfb2, Pfkm, Rpe, Slc25a12]
GO:0006007	glucose catabolic process	2.39759e-05	0.027836	1.55501e-06	7.77504e-06	[6, 7]	Group07	41.6667	5	[Actn3, Hk2, Pfkfb2, Pfkm, Slc25a12]
GO:0023051	regulation of signaling	1.33526e-05	0.0156092	1.41631e-06	8.49786e-06	[2, 3]	Group08	4.60723	139	[AA926063, Abhd6, Ache, Ackr3, Acta2, Actn3, Adamtsl2, Ago1, Akap12, Akr1b1, Amot, Anxa1, Aplp1, Arhgef3, Arhgef37, Atp2a2, Bcl6, Birc5, Bmpr2, Camta1, Car2, Cav1, Cavin3, Ccl24, Ccn2, Cd24, Cd300lf, Cish, Clcf1, Cnrip1, Col1a1, Dab2, Dcn, Ddr1, Dennd1a, Dkk3, Dmd, Dmpk, Dusp5, Ecm1, Egln1, Emp2, Fbn1, Fgd4, Fgd5, Foxm1, Fzd7, G0s2, Gas6, Gfap, Gpat3, Grb10, Gsn, Hes1, Hmgn3, Hspa1b, Il1r1, Inhbe…
GO:0048583	regulation of response to stimulus	7.09562e-06	0.00835864	1.41631e-06	8.49786e-06	[2, 3]	Group08	4.52722	158	[AA926063, Abhd6, Ackr3, Acta2, Actn3, Adamtsl2, Ago1, Akap12, Akr1b1, Alox5ap, Amot, Anxa1, Aplp1, Arhgef3, Arhgef37, Atp2a2, Bcl6, Birc5, Bmpr2, Camta1, Cav1, Cavin3, Ccl24, Ccn2, Cd24, Cd300lf, Cd9, Cish, Clcf1, Cnrip1, Col1a1, Cxcl1, Cxcl10, Cxcl14, Cxcl9, Dab2, Dcn, Dennd1a, Dkk3, Dmd, Dmpk, Dusp5, Dysf, Ecm1, Egln1, Emp2, Fabp4, Fbln5, Fbn1, Fbxo32, Fcnb, Fgd4, Fgd5, Foxm1, Fzd7, G0s2, Gas6…
GO:0010646	regulation of cell communication	1.6416e-05	0.0191246	1.41631e-06	8.49786e-06	[3, 4]	Group08	4.60153	138	[AA926063, Abhd6, Ackr3, Acta2, Actn3, Adamtsl2, Ago1, Akap12, Akr1b1, Amot, Anxa1, Aplp1, Arhgef3, Arhgef37, Atp2a2, Bcl6, Birc5, Bmpr2, Camta1, Car2, Cav1, Cavin3, Ccl24, Ccn2, Cd24, Cd300lf, Cish, Clcf1, Cnrip1, Col1a1, Dab2, Dcn, Ddr1, Dennd1a, Dkk3, Dmd, Dmpk, Dusp5, Ecm1, Egln1, Emp2, Fbn1, Fgd4, Fgd5, Foxm1, Fzd7, G0s2, Gas6, Gfap, Gpat3, Grb10, Gsn, Hes1, Hmgn3, Hspa1b, Il1r1, Inhbe, Iqse…
GO:0035556	intracellular signal transduction	2.505e-05	0.0290329	1.41631e-06	8.49786e-06	[3, 4, 5]	Group08	4.7619	115	[AA926063, Ackr3, Acta2, Actn3, Ago1, Akap12, Akr1b1, Amot, Aplp1, Aqp1, Arhgap31, Arhgef3, Arhgef37, Atp1a2, Atp2a2, Bcl6, Bhlha15, Camta1, Cav1, Cavin3, Ccl24, Ccn2, Ccrl2, Cd24, Cish, Cryab, Cxcl10, Cxcl11, Cxcl9, Dab2, Dcn, Ddr1, Dennd1a, Dmd, Dmpk, Dnajc27, Dusp5, Egln1, Fgd4, Fgd5, Foxm1, Gas6, Gpat3, Gsn, Hspa1b, Inhbe, Iqsec2, Itgb3, Itpkb, Kifc1, Klf4, Kng1, Lmcd1, Map3k20, Map3k5, Mapk1…
GO:0097435	supramolecular fiber organization	1.36599e-07	0.000165285	7.55931e-08	6.80338e-07	[3]	Group09	7.40181	49	[AA926063, Acta1, Actg1, Actn2, Adamts2, Aebp1, Bin1, Cav1, Ccl24, Ccn2, Cfl2, Col1a1, Col5a2, Coro6, Cryab, Des, Emp2, Fbln5, Gfap, Gsn, Hspa1b, Kifc1, LOC100909750, Mapt, Mef2c, Mical2, Mybpc1, Myh10, Myh11, Myh6, Mylpf, Myom1, Nck2, Pstpip1, Rangrf, Rhoq, Ripk3, Shroom4, Synpo, Tgfb2, Tgfb3, Tmod1, Tnnt1, Tnnt3, Tpm1, Tpm2, Tpm3, Twf2, Wnt4]
GO:0007010	cytoskeleton organization	3.52204e-06	0.00418066	7.55931e-08	6.80338e-07	[4]	Group09	5.6872	72	[Acta1, Actg1, Actn2, Amot, Antxr1, Anxa1, Aqp1, Bcl6, Bin1, Birc5, Cav1, Cavin3, Ccl24, Ccn2, Cfl2, Coro6, Cryab, Des, Dpysl2, Dync1li2, Emp2, Fhl3, Flnb, Fmnl2, Gfap, Gsn, Hspa1b, Iqsec2, Itgb3, Kifc1, LOC100909750, LOC103690128, Map4, Mapt, Mef2c, Mical2, Mybpc1, Myh1, Myh10, Myh14, Myh6, Mylpf, Myom1, Nck2, Nol3, Pard6b, Parvb, Pcnt, Plxnb1, Pstpip1, Rangrf, Rgl1, Rhoq, Shroom4, Smtnl2, Spag1…
GO:0010927	cellular component assembly involved in morphogenesis	2.02766e-06	0.00241494	7.55931e-08	6.80338e-07	[3, 4, 5]	Group09	14.0187	15	[Acta1, Actg1, Actn2, Cd9, Cfl2, Mef2c, Mybpc1, Myh10, Myh6, Mylpf, Myom1, Tmod1, Tnnt1, Tnnt3, Tpm1]
GO:0030036	actin cytoskeleton organization	6.30165e-08	7.6502e-05	7.55931e-08	6.80338e-07	[3, 5]	Group09	7.49235	49	[Acta1, Actg1, Actn2, Amot, Antxr1, Anxa1, Aqp1, Bcl6, Bin1, Cavin3, Ccl24, Ccn2, Cfl2, Coro6, Emp2, Fhl3, Flnb, Fmnl2, Gsn, Iqsec2, Itgb3, LOC100909750, LOC103690128, Mef2c, Mical2, Mybpc1, Myh1, Myh10, Myh14, Myh6, Mylpf, Myom1, Nck2, Parvb, Pstpip1, Rgl1, Rhoq, Shroom4, Smtnl2, Synpo, Tgfb3, Tmod1, Tnnt1, Tnnt3, Tpm1, Tpm2, Tpm3, Twf2, Wnt4]
GO:0030239	myofibril assembly	4.8441e-08	5.89042e-05	7.55931e-08	6.80338e-07	[4, 5, 6, 7]	Group09	20	14	[Acta1, Actg1, Actn2, Cfl2, Mef2c, Mybpc1, Myh10, Myh6, Mylpf, Myom1, Tmod1, Tnnt1, Tnnt3, Tpm1]
GO:0006082	organic acid metabolic process	1.49408e-08	1.82428e-05	1.27483e-09	1.5298e-08	[3]	Group10	6.85654	65	[Abcg2, Acmsd, Aco2, Acot1, Acot2, Acot3, Acot4, Acsm5, Acss1, Actn3, Adssl1, Aig1, Akr1b1, Aldh1a1, Aldoa, Alox5ap, Anxa1, Asns, Asrgl1, Azin1, Bcat2, Cav1, Cpt1b, Crot, Cryl1, Cyp2b1, Cyp2b2, Cyp2c12, Cyp2c22, Dcn, Eci1, Egln3, Eno3, Ephx2, Fabp3, Fabp4, Hacd1, Hdc, Hk2, Idh2, LOC688286, Ldhb, Lpl, Me3, Mif, Mthfd2, Naaa, Oat, Pdhb, Pfkfb2, Pfkm, Phgdh, Pkm, Prkab2, Psat1, RGD1564865, Scd, Scly…
GO:0044282	small molecule catabolic process	2.23791e-05	0.0260269	1.27483e-09	1.5298e-08	[3]	Group10	8.07453	26	[Acmsd, Acot2, Acot4, Actn3, Aig1, Akr1b1, Aldh1a1, Aldh1a7, Asrgl1, Bcat2, Cpt1b, Crot, Eci1, Fabp3, Hdc, Hk2, LOC688286, Ntsr1, Oat, Oxct1, Pfkfb2, Pfkm, Rpe, Scly, Sds, Slc25a12]
GO:0044255	cellular lipid metabolic process	3.51994e-05	0.0406202	1.27483e-09	1.5298e-08	[3, 4]	Group10	5.77915	56	[AA926063, Abhd6, Acot1, Acot2, Acot3, Acot4, Acsm5, Acss1, Agpat1, Aig1, Akr1b1, Aldh1a1, Alox5ap, Angptl8, Anxa1, Cav1, Cish, Cpt1b, Crot, Cryl1, Cyp2b1, Cyp2b2, Cyp2c12, Cyp2c22, Eci1, Eef1a2, Ephx2, Fabp3, Fabp4, Gpat3, Hacd1, Impad1, Kifc1, Klf4, Lipo1, Lpl, Naaa, Neu2, Neu3, Phka1, Pigg, Pigl, Pik3c2b, Pik3r5, Pla2g12a, Pla2g16, Pla2g2a, Prkab2, RGD1564865, Retsat, Sccpdh, Scd, St3gal2, Thr…
GO:0043436	oxoacid metabolic process	1.84277e-08	2.24818e-05	1.27483e-09	1.5298e-08	[4]	Group10	6.89655	64	[Abcg2, Acmsd, Aco2, Acot1, Acot2, Acot3, Acot4, Acsm5, Acss1, Actn3, Adssl1, Aig1, Akr1b1, Aldh1a1, Aldoa, Alox5ap, Anxa1, Asns, Asrgl1, Azin1, Bcat2, Cav1, Cpt1b, Crot, Cryl1, Cyp2b1, Cyp2b2, Cyp2c12, Cyp2c22, Dcn, Eci1, Egln3, Eno3, Ephx2, Fabp3, Fabp4, Hacd1, Hdc, Hk2, Idh2, LOC688286, Ldhb, Lpl, Me3, Mif, Mthfd2, Naaa, Oat, Pdhb, Pfkfb2, Pfkm, Phgdh, Pkm, Prkab2, Psat1, RGD1564865, Scd, Scly…
GO:0046365	monosaccharide catabolic process	1.10441e-05	0.0129326	1.27483e-09	1.5298e-08	[4, 5]	Group10	28	7	[Actn3, Akr1b1, Hk2, Pfkfb2, Pfkm, Rpe, Slc25a12]
GO:0019752	carboxylic acid metabolic process	9.42529e-09	1.15366e-05	1.27483e-09	1.5298e-08	[5]	Group10	7.05487	63	[Abcg2, Acmsd, Aco2, Acot1, Acot2, Acot3, Acot4, Acsm5, Acss1, Actn3, Adssl1, Aig1, Akr1b1, Aldh1a1, Aldoa, Alox5ap, Anxa1, Asns, Asrgl1, Azin1, Bcat2, Cav1, Cpt1b, Crot, Cryl1, Cyp2b1, Cyp2b2, Cyp2c12, Cyp2c22, Eci1, Egln3, Eno3, Ephx2, Fabp3, Fabp4, Hacd1, Hdc, Hk2, Idh2, LOC688286, Ldhb, Lpl, Me3, Mif, Mthfd2, Naaa, Oat, Pdhb, Pfkfb2, Pfkm, Phgdh, Pkm, Prkab2, Psat1, RGD1564865, Scd, Scly, Sdh…
GO:0006631	fatty acid metabolic process	3.13644e-05	0.0362573	1.27483e-09	1.5298e-08	[4, 5, 7]	Group10	7.69231	28	[Acot1, Acot2, Acot3, Acot4, Acsm5, Acss1, Aig1, Alox5ap, Anxa1, Cav1, Cpt1b, Crot, Cryl1, Cyp2b1, Cyp2b2, Cyp2c12, Cyp2c22, Eci1, Ephx2, Fabp3, Fabp4, Hacd1, Lpl, Naaa, Prkab2, RGD1564865, Scd, Trib3]
GO:0032787	monocarboxylic acid metabolic process	2.50965e-10	3.0944e-07	1.27483e-09	1.5298e-08	[6]	Group10	8.84477	49	[Acot1, Acot2, Acot3, Acot4, Acsm5, Acss1, Actn3, Aig1, Akr1b1, Aldh1a1, Aldoa, Alox5ap, Anxa1, Asns, Asrgl1, Cav1, Cpt1b, Crot, Cryl1, Cyp2b1, Cyp2b2, Cyp2c12, Cyp2c22, Eci1, Eno3, Ephx2, Fabp3, Fabp4, Hacd1, Hk2, Idh2, Ldhb, Lpl, Me3, Mif, Naaa, Pdhb, Pfkfb2, Pfkm, Phgdh, Pkm, Prkab2, RGD1564865, Scd, Sds, Slc25a12, Trib3, Vnn1, Zbtb20]
GO:0042592	homeostatic process	5.50909e-06	0.00651175	3.4021e-08	3.74231e-07	[3]	Group11	5.17711	95	[AA926063, Abcg5, Abcg8, Abhd6, Ache, Ackr3, Actn3, Akr1b1, Aldh1a1, Angptl8, Anxa1, Aqp1, Asph, Atp1a2, Atp2a2, Bcl6, Bhlha15, Birc5, Car2, Cav1, Ccn2, Ccrl2, Cd24, Cfl2, Cidea, Cnnm4, Csmd1, Ctsk, Cxcl1, Cxcl10, Cxcl11, Cxcl9, Dcn, Ddr1, Dmd, Dmpk, Ephx2, Fabp3, Fabp4, Fto, G0s2, Gas6, Grb10, Hk2, Hmbox1, Hmgn3, Hrc, Il1r1, Itgb3, Itpkb, Kifc1, Kng1, LOC100359668, Lama4, Lgals1, Lpl, Mb, Mef2c,…
GO:0006811	ion transport	1.04503e-05	0.0122583	3.4021e-08	3.74231e-07	[4]	Group11	5.15581	91	[AA926063, Abcg2, Abcg5, Abcg8, Actn2, Ahnak, Anxa1, Aqp1, Atp1a2, Atp2a2, Atp8a1, Bhlha15, Bin1, Car2, Cav1, Ccn2, Clic3, Cnnm4, Cpt1b, Crot, Cxcl1, Cxcl10, Cxcl11, Cxcl9, Ddr1, Dmd, Dmpk, Dpysl2, Dysf, Fabp3, Fabp4, Gas6, Hes1, Hrc, Hspa1b, Itgb3, Kcnn2, Kifc1, LOC100359668, Magt1, Mef2c, Mif, Mt2A, Nol3, Ntsr1, Per1, Picalm, Pla2g12a, Pla2g2a, Prnp, Psmb9, RT1-Ba, Ramp2, Rangrf, Rgs2, Rtn4, Ry…
GO:0048878	chemical homeostasis	1.99623e-06	0.00237951	3.4021e-08	3.74231e-07	[4]	Group11	5.82848	70	[AA926063, Abcg5, Abcg8, Ackr3, Akr1b1, Angptl8, Aqp1, Asph, Atp1a2, Atp2a2, Bhlha15, Birc5, Car2, Cav1, Ccrl2, Cd24, Cnnm4, Csmd1, Cxcl1, Cxcl10, Cxcl11, Cxcl9, Dcn, Ddr1, Dmd, Dmpk, Ephx2, Fabp3, Fabp4, Gas6, Hk2, Hmgn3, Hrc, Il1r1, Itgb3, Kifc1, Kng1, LOC100359668, Lgals1, Lpl, Mef2c, Mt1, Mt1m, Mt2A, Mylip, Nol3, Ntsr1, Oxct1, Pfkm, Picalm, Prnp, Pygm, Rangrf, Rtn4, Ryr1, Scd, Scn1b, Sesn3, S…
GO:0055082	cellular chemical homeostasis	3.52215e-05	0.0406103	3.4021e-08	3.74231e-07	[3, 5]	Group11	5.91581	52	[AA926063, Ackr3, Asph, Atp1a2, Atp2a2, Birc5, Car2, Cav1, Ccrl2, Cd24, Cxcl1, Cxcl10, Cxcl11, Cxcl9, Ddr1, Dmd, Dmpk, Gas6, Hk2, Hmgn3, Hrc, Il1r1, Itgb3, Kifc1, Kng1, LOC100359668, Lgals1, Mef2c, Mt1, Mt1m, Mt2A, Nol3, Ntsr1, Oxct1, Pfkm, Picalm, Prnp, Pygm, Rtn4, Ryr1, Slc34a2, Slc35g1, Slc39a10, Slc4a4, Slc9a9, Spink1, Stim1, Tcirg1, Tgfb2, Tmem38a, Xcr1, Zbtb20]
GO:1903522	regulation of blood circulation	1.141e-06	0.00136464	3.4021e-08	3.74231e-07	[4, 5]	Group11	9.76562	25	[Atp1a2, Atp2a2, Bin1, Bmpr2, Cav1, Ccn2, Ddr1, Dmd, Dmpk, Dusp5, Hspa1b, LOC100909750, Mmp2, Myh6, Myh7, Mylpf, Olr59, Picalm, Rangrf, Rgs2, Scn1b, Snta1, Tgfb2, Tmem38a, Tpm1]
GO:0008016	regulation of heart contraction	2.40858e-05	0.0279396	3.4021e-08	3.74231e-07	[5, 6]	Group11	10.0559	18	[Atp1a2, Atp2a2, Bin1, Cav1, Ccn2, Dmd, Dmpk, Myh6, Myh7, Mylpf, Picalm, Rangrf, Rgs2, Scn1b, Snta1, Tgfb2, Tmem38a, Tpm1]
GO:0010959	regulation of metal ion transport	1.37091e-05	0.0160122	3.4021e-08	3.74231e-07	[5, 6, 7]	Group11	7.59804	31	[Actn2, Ahnak, Atp1a2, Bin1, Cav1, Cxcl1, Cxcl10, Cxcl11, Cxcl9, Ddr1, Dmd, Dmpk, Dysf, Hes1, Hrc, Hspa1b, Itgb3, Mif, Mt2A, Nol3, Ntsr1, Per1, Picalm, Prnp, Rangrf, Scn1b, Sestd1, Snta1, Stim1, Tgfb2, Tmem38a]
GO:1904062	regulation of cation transmembrane transport	3.47826e-06	0.00413217	3.4021e-08	3.74231e-07	[6, 7]	Group11	8.4058	29	[Actn2, Ahnak, Atp1a2, Bin1, Cav1, Cxcl10, Cxcl11, Cxcl9, Ddr1, Dmd, Dysf, Hspa1b, Itgb3, Mef2c, Mt2A, Nol3, Ntsr1, Picalm, Prnp, Rangrf, Rgs2, Scn1b, Sestd1, Slc25a4, Snta1, Stim1, Tcirg1, Tgfb2, Tmem38a]
GO:1903169	regulation of calcium ion transmembrane transport	1.23202e-06	0.00147226	3.4021e-08	3.74231e-07	[7, 8, 9, 10]	Group11	11.875	19	[Ahnak, Atp1a2, Bin1, Cxcl10, Cxcl11, Cxcl9, Ddr1, Dmd, Dysf, Hspa1b, Itgb3, Nol3, Ntsr1, Picalm, Prnp, Sestd1, Stim1, Tgfb2, Tmem38a]
GO:0009653	anatomical structure morphogenesis	4.30972e-05	0.0495186	7.05287e-11	9.16873e-10	[2, 3]	Group12	4.72245	114	[Ache, Ackr3, Acta1, Acta2, Actg1, Actn2, Actn3, Ago1, Agtpbp1, Amot, Antxr1, Anxa1, Aqp1, Bcl6, Bmpr2, Car2, Cav1, Ccl24, Ccn2, Ccng1, Cd9, Cdh17, Cfl2, Cml2, Cnnm4, Col1a1, Col27a1, Col4a4, Col5a2, Cryab, Cxcl10, Cxcl9, Dab2, Dcn, Ddr1, Dmd, Dpysl2, Dysf, Ecm1, Egln1, Elf3, Emp2, Fbn1, Fgd4, Flnb, Fmnl2, Fzd7, Gmnn, Hes1, Hk2, Hspb6, Htatip2, Itgb3, Klf4, Lama2, Lamb1, Lamb2, Mapt, Mbp, Mcam, M…
GO:0032879	regulation of localization	6.13744e-06	0.00724218	7.05287e-11	9.16873e-10	[2, 3]	Group12	4.77264	127	[Abcg2, Abcg5, Abcg8, Abhd6, Ackr3, Acta2, Actn2, Ahnak, Akap12, Amot, Anxa1, Aqp1, Atp1a2, Atp2a2, Atp8a1, Azin1, Bcl6, Bin1, Birc5, Bmpr2, Car2, Casp4, Cav1, Cavin1, Ccl24, Cd300lf, Cd9, Cd99l2, Cidea, Clic3, Col1a1, Cryab, Cxcl1, Cxcl10, Cxcl11, Cxcl14, Cxcl9, Dab2, Dcn, Ddr1, Dmd, Dmpk, Dnaja4, Dpysl2, Dysf, Ecm1, Emp2, Fabp3, Fcnb, Fto, Gas6, Gfap, Golph3l, Grb10, Gsn, Hes1, Hk2, Hmgn3, Hrc,…
GO:0050793	regulation of developmental process	5.85623e-07	0.000703919	7.05287e-11	9.16873e-10	[2, 3]	Group12	5.02862	123	[AA926063, Ache, Actn3, Ago1, Amot, Anxa1, Aqp1, Bcl6, Bhlha15, Bin1, Bmpr2, Car2, Cav1, Ccl24, Ccn2, Cd24, Col1a1, Col5a2, Ctsk, Cxcl1, Cxcl10, Cxcl14, Cxcl9, Dab2, Dcn, Ddr1, Dmd, Dmpk, Dpysl2, Ecm1, Egln1, Emp2, Fbn1, Fgd4, Fmnl2, Foxm1, Fto, Fzd7, Gas6, Gfap, Hes1, Hist1h4b, Hk2, Hspa1b, Hspb6, Htatip2, Idh2, Il1r1, Itgb3, Itpkb, Kifc1, Klf4, Kremen1, LOC100909750, LOC103690116, Lama2, Lama4,…
GO:0051239	regulation of multicellular organismal process	1.10041e-10	1.36231e-07	7.05287e-11	9.16873e-10	[2, 3]	Group12	5.34064	156	[AA926063, Abcg2, Abcg5, Abcg8, Abhd6, Ache, Actn3, Ago1, Agpat1, Akap12, Aldh1a1, Amot, Anxa1, Aqp1, Atp1a2, Atp2a2, Bcl6, Bin1, Bmpr2, Car2, Casp4, Cav1, Ccn2, Cd24, Cd9, Cidea, Col1a1, Col5a2, Ctsk, Cxcl1, Cxcl10, Dab2, Dcn, Ddr1, Dmd, Dmpk, Dnaja4, Dpysl2, Dusp5, Ecm1, Egln1, Emp2, Fabp4, Fbn1, Fbxo32, Fcnb, Fto, Fzd7, G0s2, Gas6, Gfap, Grb10, Hes1, Hist1h4b, Hk2, Hspa1b, Hspb6, Htatip2, Idh2…
GO:0009888	tissue development	2.18001e-07	0.000263346	7.05287e-11	9.16873e-10	[3]	Group12	5.55234	96	[AA926063, Acta1, Acta2, Actn2, Actn3, Adamtsl2, Anxa1, Aqp1, Bmpr2, Car2, Cav1, Ccn2, Cd24, Cd9, Cfl2, Cnnm4, Col1a1, Col27a1, Col4a4, Col5a2, Ctsk, Cxcl10, Dab2, Dcn, Ddr1, Dmd, Dnph1, Dysf, Ecm1, Elf3, Eno3, Flnb, Fto, Fzd7, Gas6, Gsn, Gsta3, Hes1, Itgb3, Kifc1, Klf4, LOC103690116, Lama2, Lamb1, Lamb2, Mef2c, Mgp, Mical2, Mif, Mllt3, Mmp2, Mybpc1, Myh10, Myh11, Myh14, Myh6, Myh7, Mylpf, Myom1,…
GO:0048646	anatomical structure formation involved in morphogenesis	3.02847e-07	0.000365234	7.05287e-11	9.16873e-10	[2, 3, 4]	Group12	6.39361	64	[Ackr3, Acta1, Actg1, Actn2, Ago1, Agtpbp1, Amot, Anxa1, Aqp1, Bcl6, Bmpr2, Cav1, Ccn2, Ccng1, Cd9, Cfl2, Cnnm4, Col1a1, Col4a4, Col5a2, Cxcl10, Cxcl9, Dcn, Ddr1, Dysf, Ecm1, Egln1, Emp2, Fzd7, Hes1, Hk2, Hspb6, Htatip2, Itgb3, Klf4, Lamb1, Mcam, Mef2c, Mmp2, Mybpc1, Myh10, Myh6, Mylpf, Myof, Myom1, Pkm, Podxl, Ptprb, Ramp2, Reck, Rgma, Rtn4, Smoc2, Spry1, Stim1, Tcirg1, Tgfb2, Tmod1, Tnnt1, Tnnt…
GO:0051241	negative regulation of multicellular organismal process	2.70016e-05	0.0312678	7.05287e-11	9.16873e-10	[2, 3, 4]	Group12	5.53663	65	[Abcg2, Abcg5, Abcg8, Abhd6, Actn3, Ago1, Aldh1a1, Amot, Anxa1, Atp1a2, Atp2a2, Bcl6, Bin1, Bmpr2, Cav1, Cd24, Cd9, Cidea, Col5a2, Ctsk, Cxcl10, Dab2, Dcn, Ddr1, Dmd, Dnaja4, Dusp5, Ecm1, Fbn1, Fbxo32, Fzd7, Gas6, Gfap, Hes1, Hist1h4b, Hspa1b, Idh2, Il33, Itpkb, Klf4, Kng1, Kremen1, Lama4, Lgals1, Mbp, Mef2c, Mmp2, Mt2A, Mylip, Nfatc1, Nol3, Npr2, Prnp, Rgma, Rgs2, Rtn4, Sema4d, Sema6c, Tgfb2, Tg…
GO:0044057	regulation of system process	4.11756e-11	5.10577e-08	7.05287e-11	9.16873e-10	[3, 4]	Group12	8.86288	53	[Abcg2, Abcg5, Abcg8, Actn3, Aqp1, Atp1a2, Atp2a2, Bin1, Bmpr2, Cav1, Ccn2, Dab2, Ddr1, Dmd, Dmpk, Dusp5, Emp2, Fbxo32, Fto, Gas6, Hspa1b, Hspb6, Klf4, LOC100909750, Lmcd1, Mef2c, Mmp2, Mt2A, Myh6, Myh7, Mylpf, Nol3, Ntsr1, Olr59, Picalm, Rangrf, Rgs2, Rtn4, Scn1b, Slc25a12, Slc25a4, Snta1, Spink1, Tgfb2, Tmem38a, Tnnc1, Tnnc2, Tnni1, Tnni2, Tnnt1, Tnnt3, Tpm1, Tymp]
GO:0051270	regulation of cellular component movement	1.51151e-05	0.0176394	7.05287e-11	9.16873e-10	[3, 4]	Group12	5.89452	57	[Abhd6, Ackr3, Acta2, Akap12, Amot, Anxa1, Aqp1, Atp1a2, Atp2a2, Atp8a1, Bcl6, Bin1, Bmpr2, Cav1, Cavin1, Ccl24, Cd9, Cd99l2, Col1a1, Cxcl10, Cxcl14, Dab2, Dcn, Ddr1, Dnaja4, Dysf, Ecm1, Emp2, Gas6, Idh2, Il1r1, Il33, Itgb3, Klf4, Lama2, Lama4, Lamb1, Mcam, Mef2c, Mif, Mmp2, Plxna1, Plxnb1, Podxl, Rangrf, Reck, Ripk3, Rtn4, Sema4d, Sema6c, Smoc2, Tgfb2, Tnnc1, Tpm1, Tubb2b, Vegfb, Wnt4]
GO:2000026	regulation of multicellular organismal development	3.60712e-05	0.0415541	7.05287e-11	9.16873e-10	[3, 4]	Group12	4.93137	97	[AA926063, Ache, Actn3, Ago1, Amot, Anxa1, Aqp1, Bcl6, Bin1, Bmpr2, Car2, Cav1, Ccn2, Cd24, Col1a1, Col5a2, Ctsk, Cxcl1, Cxcl10, Dab2, Dcn, Dmd, Dpysl2, Ecm1, Egln1, Emp2, Fbn1, Fzd7, Gas6, Gfap, Hes1, Hist1h4b, Hk2, Hspa1b, Hspb6, Htatip2, Idh2, Il1r1, Itgb3, Itpkb, Kifc1, Klf4, Kremen1, LOC100909750, LOC103690116, Lama2, Lama4, Lgals1, Mapt, Mbp, Mef2c, Mgp, Mif, Mllt3, Myh6, Mylip, Ncl-ps1, Nf…
GO:0072359	circulatory system development	9.70284e-06	0.0113911	7.05287e-11	9.16873e-10	[4, 5]	Group12	5.91716	60	[Ackr3, Acta2, Actn2, Ago1, Amot, Antxr1, Anxa1, Aqp1, Bmpr2, Cav1, Ccn2, Col1a1, Col4a4, Cxcl10, Dcn, Dysf, Ecm1, Egln1, Emp2, Fbn1, Fzd7, Gys1, Hes1, Hk2, Hspb6, Htatip2, Itgb3, Klf4, Lama4, Mb, Mcam, Mef2c, Mical2, Mmp2, Mybpc1, Myh10, Myh11, Myh6, Myh7, Mylpf, Myom1, Nfatc1, Oxct1, Pkm, Ptprb, Ramp2, Reck, Rgs2, Rps6ka2, Rtn4, Ryr1, Slc25a4, Smoc2, Spry1, Tgfb2, Tnnc1, Tnni1, Tpm1, Vegfb, Wnt…
GO:0006952	defense response	3.91198e-05	0.0449878	4.26146e-14	5.96604e-13	[3]	Group13	5.32633	71	[A2m, AA926063, Actg1, Akr1b1, Alox5ap, Anxa1, Bcl6, Casp4, Cav1, Ccl24, Ccrl2, Cd24, Cd300lf, Ciita, Cxcl1, Cxcl10, Cxcl11, Cxcl9, Ddr1, Ecm1, Elf3, Ephx2, Fabp4, Fcnb, Flnb, Gsn, Hspa1b, Ifi44l, Ifit1, Ifit1bl, Ifit2, Ifit3, Il1r1, Il33, Isg15, Isg20, Jchain, Kifc1, Kng1, LOC100910934, LOC100910979, LOC102555392, Lpl, Lyc2, Lypd1, MGC108823, Mbp, Mef2c, Mif, Mx2, Naip6, Nfkbiz, Oasl, Oasl2, Per…
GO:0009636	response to toxic substance	5.17705e-06	0.00612445	4.26146e-14	5.96604e-13	[3]	Group13	6.46438	49	[AA926063, Akr1b1, Akr7a3, Aldh1a1, Aldoa, Alox5ap, Anxa1, Aqp1, Asns, Atp1a2, Birc5, Col1a1, Cryab, Cxcl1, Cyp3a9, Ddr1, Dpysl2, Ephx1, Ephx2, Fbln5, Gpx3, Gsn, Gsta3, Hspa1b, Kifc1, Klf4, LOC100909750, Lypd1, Map3k5, Mb, Mif, Mmp2, Mt1, Mt1m, Mt2A, Neu2, Nol3, Oxct1, Picalm, Pxdn, Rgs10, Rgs2, Scn1b, Selenow, Sesn1, Slc17a3, Spink1, Stat4, Txnip]
GO:0010033	response to organic substance	1.4075e-10	1.73827e-07	4.26146e-14	5.96604e-13	[3]	Group13	5.13049	173	[A2m, AA926063, Abcg2, Ackr3, Acot2, Acta1, Actg1, Actn2, Adamtsl2, Akap12, Akr1b1, Aldh1a1, Aldoa, Anxa1, Aplp1, Aqp1, Asns, Atp1a2, Atp2a2, Bcat2, Bhlha15, Birc5, Bmpr2, Car2, Cav1, Ccl24, Ccn2, Ccng1, Ccrl2, Cd24, Cd300lf, Cd9, Ciita, Cish, Cmpk2, Col1a1, Col1a2, Col5a2, Crot, Cryab, Cxcl1, Cxcl10, Cxcl11, Cxcl9, Cyp2b1, Cyp2b2, Cyp3a9, Dab2, Dcn, Ddr1, Dmd, Dnajb5, Dpysl2, Dync1li2, Ecm1, Eph…
GO:0010035	response to inorganic substance	4.04159e-06	0.00479332	4.26146e-14	5.96604e-13	[3]	Group13	6.45995	50	[AA926063, Abcg2, Acta1, Actg1, Akr1b1, Anxa1, Aqp1, Car2, Cav1, Cd9, Col1a1, Cryab, Cyp2b1, Cyp2b2, Cyp3a9, Dmd, Eef1a2, Egln1, Fabp4, Fbln5, Gpx3, Gsn, Il1r1, Itpkb, Kifc1, Klf4, LOC100909750, Map3k5, Mapt, Mb, Mbp, Mef2c, Mgp, Mif, Mmp2, Mt1, Mt1m, Mt2A, Nol3, Picalm, Prnp, Ryr1, Selenow, Slc25a12, Slc25a24, Stat4, Stim1, Tcirg1, Tnnc1, Txnip]
GO:0042493	response to drug	2.07953e-07	0.000251415	4.26146e-14	5.96604e-13	[3]	Group13	5.77838	85	[A2m, AA926063, Abcg2, Abcg5, Abcg8, Acot2, Adssl1, Aldh1a1, Aldoa, Anxa1, Aqp1, Asns, Atp1a2, Birc5, Car2, Cav1, Cbx7, Col1a1, Crot, Cryab, Cxcl1, Cyp2b1, Cyp2b2, Cyp2c12, Cyp2c22, Cyp3a9, Ddr1, Dpysl2, Egln1, Eno3, Fabp3, Fabp4, Fbxo32, Gas6, Gpx3, Gsn, Gsta3, Hspa1b, Igfals, Il1r1, Itgb3, Kifc1, Klf4, LOC100909750, Lgals1, Lpl, Lypd1, Map3k5, Mb, Mbp, Mef2c, Mif, Mmp2, Neu2, Nol3, Ntsr1, Oxct1…
GO:0070887	cellular response to chemical stimulus	2.17953e-10	2.68954e-07	4.26146e-14	5.96604e-13	[3]	Group13	5.28264	157	[AA926063, Abcg2, Ackr3, Acta1, Actg1, Actn2, Adamtsl2, Adssl1, Akap12, Akr1b1, Aldh1a1, Alox5ap, Anxa1, Aplp1, Aqp1, Arid5a, Asns, Atp1a2, Atp2a2, Bcat2, Bhlha15, Birc5, Bmpr2, Car2, Cav1, Ccl24, Ccn2, Ccrl2, Cd24, Cd300lf, Ciita, Cish, Cmpk2, Col1a1, Col1a2, Col5a2, Cxcl1, Cxcl10, Cxcl11, Cxcl14, Cxcl9, Cyp2b1, Cyp2b2, Cyp2c12, Cyp2c22, Dab2, Dcn, Ddr1, Dmd, Dync1li2, Dysf, Ecm1, Ephx1, Fabp4, …
GO:1901698	response to nitrogen compound	2.09009e-05	0.0243287	4.26146e-14	5.96604e-13	[3]	Group13	5.34188	75	[AA926063, Abcg2, Acta1, Actn2, Akr1b1, Anxa1, Aplp1, Aqp1, Asns, Birc5, Car2, Cav1, Ccn2, Ccng1, Cd9, Ciita, Cish, Col1a1, Col1a2, Col5a2, Crot, Cxcl1, Cyp2b1, Ddr1, Dpysl2, Egln1, Fabp3, Fbn1, Foxm1, Grb10, Gsn, Hes1, Hspa1b, Ifit1bl, Igfals, Il1r1, Insig1, Itgb3, Kifc1, Klf4, LOC100909750, Lpl, Lypd1, Map3k5, Mef2c, Mif, Mmp2, Myh6, Myh7, Ncl-ps1, Per1, Phka1, Picalm, Pkm, Prkar2a, Prnp, Psmb9…
GO:1901700	response to oxygen-containing compound	3.06728e-06	0.00365006	4.26146e-14	5.96604e-13	[3]	Group13	5.10054	104	[A2m, Abcg2, Actn2, Akap12, Akr1b1, Aldh1a1, Aldoa, Anxa1, Aplp1, Aqp1, Asns, Atp1a2, Atp2a2, Birc5, Car2, Cav1, Ccn2, Cd9, Cish, Cmpk2, Col1a1, Col1a2, Col5a2, Cryab, Cxcl1, Cxcl10, Cxcl11, Cxcl9, Cyp2b1, Cyp3a9, Dcn, Ddr1, Dmd, Dpysl2, Egln1, Fabp3, Fbln5, Fbn1, Fbxo32, Foxm1, Gas6, Gpx3, Grb10, Gsn, Hes1, Hmgn3, Hspa1b, Igfals, Il1r1, Insig1, Itgb3, Klf4, LOC100909750, Lgals1, Lpl, Lypd1, Map3…
GO:0009725	response to hormone	5.12729e-07	0.000617325	4.26146e-14	5.96604e-13	[3, 4]	Group13	5.83396	78	[A2m, AA926063, Abcg2, Acot2, Acta1, Actn2, Akr1b1, Aldh1a1, Anxa1, Aqp1, Asns, Atp1a2, Birc5, Car2, Cav1, Ccn2, Cish, Col1a1, Col1a2, Cryab, Cxcl1, Cyp2b1, Cyp3a9, Dab2, Ddr1, Ephx1, Fabp3, Fabp4, Fbn1, Fbxo32, Foxm1, Gpx3, Grb10, Hes1, Hnf4g, Hspa1b, Igfals, Insig1, Itgb3, Kifc1, Lpl, Lypd1, Mb, Mbp, Mef2c, Mgp, Mif, Mmp2, Myh6, Myh7, Ncl-ps1, Olr59, Oxct1, Paqr7, Per1, Phka1, Pkm, RT1-Ba, Ramp…
GO:0014070	response to organic cyclic compound	2.25076e-05	0.0261538	4.26146e-14	5.96604e-13	[4]	Group13	5.3716	73	[A2m, AA926063, Abcg2, Acta1, Aldh1a1, Anxa1, Aplp1, Aqp1, Asns, Atp1a2, Birc5, Car2, Cav1, Ccn2, Ciita, Col1a1, Col1a2, Cryab, Cxcl1, Cxcl10, Cyp2b1, Cyp2b2, Cyp3a9, Dab2, Ddr1, Dpysl2, Ephx1, Fabp4, Fbxo32, Foxm1, Gpx3, Gsn, Hes1, Hnf4g, Hspa1b, Ifit1bl, Igfals, Insig1, Kifc1, Klf4, LOC100909750, Lgals1, Mbp, Mef2c, Mgp, Mif, Mmp2, Myh6, Myh7, Myl1, Olr59, Osbpl7, P2ry13, Paqr7, Per1, Prkar2a, …
GO:0034097	response to cytokine	9.77698e-09	1.19572e-05	4.26146e-14	5.96604e-13	[4]	Group13	6.95652	64	[Ackr3, Actg1, Akap12, Akr1b1, Anxa1, Bcat2, Birc5, Cav1, Ccl24, Ccrl2, Cd24, Cd300lf, Ciita, Cish, Col1a1, Cxcl1, Cxcl10, Cxcl11, Cxcl9, Ddr1, Ecm1, Fabp4, Flnb, Gas6, Gnpnat1, Gsn, Hes1, Hk2, Ifit1, Ifit1bl, Ifit2, Ifit3, Igfals, Il1r1, Isg15, Klf4, LOC100360218, LOC100910934, LOC100910979, LOC102555392, MGC108823, Map3k5, Mbp, Mmp2, Mx2, Nol3, Npr2, Pcolce, Pggt1b, Psmb9, Ptp4a3, RGD1309362, R…
GO:0071310	cellular response to organic substance	5.24077e-09	6.41994e-06	4.26146e-14	5.96604e-13	[4]	Group13	5.36304	130	[AA926063, Abcg2, Ackr3, Acta1, Actg1, Actn2, Adamtsl2, Akap12, Akr1b1, Aldh1a1, Anxa1, Aplp1, Aqp1, Asns, Atp1a2, Bcat2, Bhlha15, Birc5, Bmpr2, Car2, Cav1, Ccl24, Ccn2, Ccrl2, Cd24, Cd300lf, Ciita, Cish, Cmpk2, Col1a1, Col1a2, Col5a2, Cxcl1, Cxcl10, Cxcl11, Cxcl9, Dab2, Dcn, Ddr1, Dmd, Dync1li2, Ecm1, Ephx1, Fabp4, Fbn1, Fbxo32, Flnb, Gas6, Gnpnat1, Grb10, Gsn, Hes1, Hk2, Hmgn3, Hnf4g, Hspa1b, I…
GO:0071345	cellular response to cytokine stimulus	9.04264e-07	0.00108421	4.26146e-14	5.96604e-13	[5]	Group13	6.71736	53	[Ackr3, Actg1, Akap12, Akr1b1, Bcat2, Birc5, Cav1, Ccl24, Ccrl2, Cd24, Cd300lf, Ciita, Cish, Col1a1, Cxcl1, Cxcl10, Cxcl11, Cxcl9, Ddr1, Ecm1, Fabp4, Flnb, Gas6, Gnpnat1, Gsn, Hes1, Hk2, Ifit1, Ifit1bl, Ifit2, Ifit3, Igfals, Il1r1, Klf4, LOC100360218, LOC100910934, LOC100910979, LOC102555392, MGC108823, Map3k5, Mmp2, Nol3, Npr2, Pcolce, Psmb9, Ptp4a3, RGD1309362, Rif1, Rps6ka5, Stat4, Tcirg1, Xcr…
GO:0003012	muscle system process	3.01562e-14	3.75143e-11	1.46658e-17	2.19988e-16	[3]	Group14	11.6915	47	[Acta1, Acta2, Actn2, Actn3, Atp1a2, Atp2a2, Bin1, Cav1, Ccn2, Ddr1, Dmd, Dmpk, Fbxo32, Gsn, Hspb6, Klf4, Lmcd1, Mb, Mef2c, Mybpc1, Myh1, Myh14, Myh6, Myh7, Myl1, Mylpf, Myom1, Nol3, Picalm, Psmb9, Rangrf, Rcsd1, Rgs2, Ryr1, Scn1b, Slc25a4, Snta1, Tmem38a, Tmod1, Tnnc1, Tnnc2, Tnni1, Tnni2, Tnnt1, Tnnt3, Tpm1, Trim72]
GO:0061061	muscle structure development	7.22894e-13	8.98558e-10	1.46658e-17	2.19988e-16	[3]	Group14	9.375	57	[Acta1, Actg1, Actn2, Actn3, Atp2a2, Bhlha15, Bin1, Cav1, Cd9, Cfl2, Cryab, Cxcl14, Cxcl9, Dcn, Dmd, Dmpk, Dysf, Flnb, Fzd7, Hes1, Kremen1, Lgals1, Map3k5, Mapk12, Mef2c, Mybpc1, Myh10, Myh11, Myh14, Myh6, Myh7, Mylpf, Myof, Myom1, Neu2, Nfatc1, Nol3, Plpp7, Ramp2, Rgs2, Ryr1, Sgce, Slc25a4, Sort1, Stim1, Svil, Tgfb2, Tmod1, Tnnc1, Tnni1, Tnnt1, Tnnt3, Tpm1, Trim72, Usp2, Wnt4, Ybx3]
GO:0097435	supramolecular fiber organization	1.36599e-07	0.000165285	1.46658e-17	2.19988e-16	[3]	Group14	7.40181	49	[AA926063, Acta1, Actg1, Actn2, Adamts2, Aebp1, Bin1, Cav1, Ccl24, Ccn2, Cfl2, Col1a1, Col5a2, Coro6, Cryab, Des, Emp2, Fbln5, Gfap, Gsn, Hspa1b, Kifc1, LOC100909750, Mapt, Mef2c, Mical2, Mybpc1, Myh10, Myh11, Myh6, Mylpf, Myom1, Nck2, Pstpip1, Rangrf, Rhoq, Ripk3, Shroom4, Synpo, Tgfb2, Tgfb3, Tmod1, Tnnt1, Tnnt3, Tpm1, Tpm2, Tpm3, Twf2, Wnt4]
GO:0006936	muscle contraction	1.78258e-12	2.21218e-09	1.46658e-17	2.19988e-16	[4]	Group14	12.628	37	[Acta2, Actn2, Actn3, Atp1a2, Atp2a2, Bin1, Cav1, Ccn2, Ddr1, Dmd, Dmpk, Hspb6, Mb, Mybpc1, Myh1, Myh14, Myh6, Myh7, Myl1, Mylpf, Myom1, Picalm, Rangrf, Rcsd1, Rgs2, Ryr1, Scn1b, Snta1, Tmem38a, Tmod1, Tnnc1, Tnnc2, Tnni1, Tnni2, Tnnt1, Tnnt3, Tpm1]
GO:0010927	cellular component assembly involved in morphogenesis	2.02766e-06	0.00241494	1.46658e-17	2.19988e-16	[3, 4, 5]	Group14	14.0187	15	[Acta1, Actg1, Actn2, Cd9, Cfl2, Mef2c, Mybpc1, Myh10, Myh6, Mylpf, Myom1, Tmod1, Tnnt1, Tnnt3, Tpm1]
GO:0030036	actin cytoskeleton organization	6.30165e-08	7.6502e-05	1.46658e-17	2.19988e-16	[3, 5]	Group14	7.49235	49	[Acta1, Actg1, Actn2, Amot, Antxr1, Anxa1, Aqp1, Bcl6, Bin1, Cavin3, Ccl24, Ccn2, Cfl2, Coro6, Emp2, Fhl3, Flnb, Fmnl2, Gsn, Iqsec2, Itgb3, LOC100909750, LOC103690128, Mef2c, Mical2, Mybpc1, Myh1, Myh10, Myh14, Myh6, Mylpf, Myom1, Nck2, Parvb, Pstpip1, Rgl1, Rhoq, Shroom4, Smtnl2, Synpo, Tgfb3, Tmod1, Tnnt1, Tnnt3, Tpm1, Tpm2, Tpm3, Twf2, Wnt4]
GO:0042692	muscle cell differentiation	4.44029e-11	5.50152e-08	1.46658e-17	2.19988e-16	[4]	Group14	11.1111	38	[Acta1, Actg1, Actn2, Actn3, Atp2a2, Bhlha15, Bin1, Cd9, Cfl2, Cxcl9, Dmd, Dmpk, Dysf, Fzd7, Hes1, Mef2c, Mybpc1, Myh10, Myh11, Myh6, Mylpf, Myof, Myom1, Neu2, Nfatc1, Plpp7, Ramp2, Rgs2, Ryr1, Slc25a4, Sort1, Stim1, Tmod1, Tnnt1, Tnnt3, Tpm1, Trim72, Wnt4]
GO:0055001	muscle cell development	1.17786e-10	1.45701e-07	1.46658e-17	2.19988e-16	[4, 5]	Group14	14.7727	26	[Acta1, Actg1, Actn2, Actn3, Atp2a2, Bin1, Cfl2, Dmd, Dysf, Hes1, Mef2c, Mybpc1, Myh10, Myh11, Myh6, Mylpf, Myof, Myom1, Ramp2, Rgs2, Ryr1, Slc25a4, Tmod1, Tnnt1, Tnnt3, Tpm1]
GO:0007517	muscle organ development	7.5463e-06	0.008882	1.46658e-17	2.19988e-16	[4, 5, 6]	Group14	8.07799	29	[Acta1, Actn3, Cav1, Cfl2, Cryab, Dcn, Dmd, Flnb, Fzd7, Kremen1, Mef2c, Mybpc1, Myh14, Myh6, Myh7, Mylpf, Myom1, Rgs2, Ryr1, Sgce, Slc25a4, Svil, Tgfb2, Tnnc1, Tnni1, Tpm1, Trim72, Usp2, Ybx3]
GO:0051146	striated muscle cell differentiation	8.4386e-10	1.03879e-06	1.46658e-17	2.19988e-16	[5]	Group14	11.3879	32	[Acta1, Actg1, Actn2, Actn3, Bhlha15, Cd9, Cfl2, Cxcl9, Dmd, Dmpk, Dysf, Fzd7, Mef2c, Mybpc1, Myh10, Myh11, Myh6, Mylpf, Myof, Myom1, Neu2, Plpp7, Rgs2, Ryr1, Slc25a4, Sort1, Stim1, Tmod1, Tnnt1, Tnnt3, Tpm1, Trim72]
GO:0030239	myofibril assembly	4.8441e-08	5.89042e-05	1.46658e-17	2.19988e-16	[4, 5, 6, 7]	Group14	20	14	[Acta1, Actg1, Actn2, Cfl2, Mef2c, Mybpc1, Myh10, Myh6, Mylpf, Myom1, Tmod1, Tnnt1, Tnnt3, Tpm1]
GO:0055002	striated muscle cell development	2.75436e-08	3.35481e-05	1.46658e-17	2.19988e-16	[5, 6]	Group14	13.1737	22	[Acta1, Actg1, Actn2, Actn3, Cfl2, Dmd, Dysf, Mef2c, Mybpc1, Myh10, Myh11, Myh6, Mylpf, Myof, Myom1, Rgs2, Ryr1, Slc25a4, Tmod1, Tnnt1, Tnnt3, Tpm1]
GO:0014902	myotube differentiation	1.40398e-06	0.00167635	1.46658e-17	2.19988e-16	[6]	Group14	14.4231	15	[Acta1, Actn3, Bhlha15, Cd9, Cxcl9, Dmd, Dmpk, Mef2c, Myof, Neu2, Plpp7, Ryr1, Sort1, Stim1, Trim72]
GO:0045214	sarcomere organization	4.05943e-06	0.00481042	1.46658e-17	2.19988e-16	[5, 6, 7, 8]	Group14	20	10	[Actg1, Actn2, Cfl2, Mef2c, Mybpc1, Myh6, Myom1, Tnnt1, Tnnt3, Tpm1]
GO:0048747	muscle fiber development	6.36906e-06	0.00750912	1.46658e-17	2.19988e-16	[6, 7]	Group14	17.1875	11	[Acta1, Actn3, Dmd, Dysf, Mybpc1, Myh11, Myh6, Mylpf, Myof, Myom1, Ryr1]
GO:0051239	regulation of multicellular organismal process	1.10041e-10	1.36231e-07	9.63364e-18	1.54138e-16	[2, 3]	Group15	5.34064	156	[AA926063, Abcg2, Abcg5, Abcg8, Abhd6, Ache, Actn3, Ago1, Agpat1, Akap12, Aldh1a1, Amot, Anxa1, Aqp1, Atp1a2, Atp2a2, Bcl6, Bin1, Bmpr2, Car2, Casp4, Cav1, Ccn2, Cd24, Cd9, Cidea, Col1a1, Col5a2, Ctsk, Cxcl1, Cxcl10, Dab2, Dcn, Ddr1, Dmd, Dmpk, Dnaja4, Dpysl2, Dusp5, Ecm1, Egln1, Emp2, Fabp4, Fbn1, Fbxo32, Fcnb, Fto, Fzd7, G0s2, Gas6, Gfap, Grb10, Hes1, Hist1h4b, Hk2, Hspa1b, Hspb6, Htatip2, Idh2…
GO:0003012	muscle system process	3.01562e-14	3.75143e-11	9.63364e-18	1.54138e-16	[3]	Group15	11.6915	47	[Acta1, Acta2, Actn2, Actn3, Atp1a2, Atp2a2, Bin1, Cav1, Ccn2, Ddr1, Dmd, Dmpk, Fbxo32, Gsn, Hspb6, Klf4, Lmcd1, Mb, Mef2c, Mybpc1, Myh1, Myh14, Myh6, Myh7, Myl1, Mylpf, Myom1, Nol3, Picalm, Psmb9, Rangrf, Rcsd1, Rgs2, Ryr1, Scn1b, Slc25a4, Snta1, Tmem38a, Tmod1, Tnnc1, Tnnc2, Tnni1, Tnni2, Tnnt1, Tnnt3, Tpm1, Trim72]
GO:0003013	circulatory system process	9.17198e-10	1.12815e-06	9.63364e-18	1.54138e-16	[3]	Group15	8.96414	45	[Acta2, Akap12, Atp1a2, Atp2a2, Bin1, Bmpr2, Cav1, Ccn2, Ddr1, Dmd, Dmpk, Dusp5, Emp2, Ephx2, Gas6, Hspa1b, Kng1, LOC100909750, Mif, Mmp2, Mt2A, Myh6, Myh7, Myl1, Mylpf, Ncald, Ntsr1, Olr59, Picalm, Ptp4a3, Ramp2, Rangrf, Rgs2, Rps6ka2, Scn1b, Snta1, Stat4, Tgfb2, Tmem38a, Tnnc1, Tnni2, Tnnt1, Tnnt3, Tpm1, Wwtr1]
GO:0030048	actin filament-based movement	3.24149e-06	0.00385413	9.63364e-18	1.54138e-16	[3]	Group15	13.5135	15	[Acta2, Atp1a2, Atp2a2, Bin1, Cav1, Emp2, Myh10, Myh14, Myh6, Myh7, Rangrf, Scn1b, Snta1, Tnnc1, Tpm1]
GO:0043500	muscle adaptation	1.13657e-07	0.000137639	9.63364e-18	1.54138e-16	[2, 4]	Group15	14.5161	18	[Acta1, Actn3, Atp2a2, Dmd, Fbxo32, Gsn, Klf4, Lmcd1, Mef2c, Myh6, Myh7, Nol3, Psmb9, Rgs2, Slc25a4, Tnnc1, Tnni1, Tnnt1]
GO:0050881	musculoskeletal movement	3.64768e-09	4.4757e-06	9.63364e-18	1.54138e-16	[3]	Group15	24.1379	14	[Actn3, Atp2a2, Dmd, Dmpk, Mb, Myh14, Myh6, Myh7, Rcsd1, Tnnc1, Tnnc2, Tnni2, Tnnt1, Tnnt3]
GO:0061061	muscle structure development	7.22894e-13	8.98558e-10	9.63364e-18	1.54138e-16	[3]	Group15	9.375	57	[Acta1, Actg1, Actn2, Actn3, Atp2a2, Bhlha15, Bin1, Cav1, Cd9, Cfl2, Cryab, Cxcl14, Cxcl9, Dcn, Dmd, Dmpk, Dysf, Flnb, Fzd7, Hes1, Kremen1, Lgals1, Map3k5, Mapk12, Mef2c, Mybpc1, Myh10, Myh11, Myh14, Myh6, Myh7, Mylpf, Myof, Myom1, Neu2, Nfatc1, Nol3, Plpp7, Ramp2, Rgs2, Ryr1, Sgce, Slc25a4, Sort1, Stim1, Svil, Tgfb2, Tmod1, Tnnc1, Tnni1, Tnnt1, Tnnt3, Tpm1, Trim72, Usp2, Wnt4, Ybx3]
GO:0044057	regulation of system process	4.11756e-11	5.10577e-08	9.63364e-18	1.54138e-16	[3, 4]	Group15	8.86288	53	[Abcg2, Abcg5, Abcg8, Actn3, Aqp1, Atp1a2, Atp2a2, Bin1, Bmpr2, Cav1, Ccn2, Dab2, Ddr1, Dmd, Dmpk, Dusp5, Emp2, Fbxo32, Fto, Gas6, Hspa1b, Hspb6, Klf4, LOC100909750, Lmcd1, Mef2c, Mmp2, Mt2A, Myh6, Myh7, Mylpf, Nol3, Ntsr1, Olr59, Picalm, Rangrf, Rgs2, Rtn4, Scn1b, Slc25a12, Slc25a4, Snta1, Spink1, Tgfb2, Tmem38a, Tnnc1, Tnnc2, Tnni1, Tnni2, Tnnt1, Tnnt3, Tpm1, Tymp]
GO:0003015	heart process	5.75784e-08	6.99578e-05	9.63364e-18	1.54138e-16	[4]	Group15	11.4155	25	[Atp1a2, Atp2a2, Bin1, Cav1, Ccn2, Dmd, Dmpk, Myh6, Myh7, Myl1, Mylpf, Picalm, Rangrf, Rgs2, Rps6ka2, Scn1b, Snta1, Tgfb2, Tmem38a, Tnnc1, Tnni2, Tnnt1, Tnnt3, Tpm1, Wwtr1]
GO:0006936	muscle contraction	1.78258e-12	2.21218e-09	9.63364e-18	1.54138e-16	[4]	Group15	12.628	37	[Acta2, Actn2, Actn3, Atp1a2, Atp2a2, Bin1, Cav1, Ccn2, Ddr1, Dmd, Dmpk, Hspb6, Mb, Mybpc1, Myh1, Myh14, Myh6, Myh7, Myl1, Mylpf, Myom1, Picalm, Rangrf, Rcsd1, Rgs2, Ryr1, Scn1b, Snta1, Tmem38a, Tmod1, Tnnc1, Tnnc2, Tnni1, Tnni2, Tnnt1, Tnnt3, Tpm1]
GO:0008015	blood circulation	1.62884e-09	2.00022e-06	9.63364e-18	1.54138e-16	[4]	Group15	8.92495	44	[Acta2, Akap12, Atp1a2, Atp2a2, Bin1, Bmpr2, Cav1, Ccn2, Ddr1, Dmd, Dmpk, Dusp5, Emp2, Ephx2, Gas6, Hspa1b, Kng1, LOC100909750, Mif, Mmp2, Mt2A, Myh6, Myh7, Myl1, Mylpf, Ncald, Ntsr1, Olr59, Picalm, Ptp4a3, Ramp2, Rangrf, Rgs2, Rps6ka2, Scn1b, Snta1, Stat4, Tgfb2, Tmem38a, Tnnc1, Tnni2, Tnnt1, Tnnt3, Tpm1]
GO:0014888	striated muscle adaptation	9.30851e-07	0.00111516	9.63364e-18	1.54138e-16	[3, 5]	Group15	23.2558	10	[Acta1, Actn3, Atp2a2, Gsn, Mef2c, Myh6, Myh7, Tnnc1, Tnni1, Tnnt1]
GO:0042692	muscle cell differentiation	4.44029e-11	5.50152e-08	9.63364e-18	1.54138e-16	[4]	Group15	11.1111	38	[Acta1, Actg1, Actn2, Actn3, Atp2a2, Bhlha15, Bin1, Cd9, Cfl2, Cxcl9, Dmd, Dmpk, Dysf, Fzd7, Hes1, Mef2c, Mybpc1, Myh10, Myh11, Myh6, Mylpf, Myof, Myom1, Neu2, Nfatc1, Plpp7, Ramp2, Rgs2, Ryr1, Slc25a4, Sort1, Stim1, Tmod1, Tnnt1, Tnnt3, Tpm1, Trim72, Wnt4]
GO:0070252	actin-mediated cell contraction	7.8482e-06	0.00922949	9.63364e-18	1.54138e-16	[4]	Group15	14.2857	13	[Acta2, Atp1a2, Atp2a2, Bin1, Cav1, Emp2, Myh6, Myh7, Rangrf, Scn1b, Snta1, Tnnc1, Tpm1]
GO:0043502	regulation of muscle adaptation	8.40838e-07	0.00100901	9.63364e-18	1.54138e-16	[3, 4, 5, 6]	Group15	15	15	[Actn3, Atp2a2, Dmd, Fbxo32, Klf4, Lmcd1, Mef2c, Myh6, Myh7, Nol3, Rgs2, Slc25a4, Tnnc1, Tnni1, Tnnt1]
GO:0055001	muscle cell development	1.17786e-10	1.45701e-07	9.63364e-18	1.54138e-16	[4, 5]	Group15	14.7727	26	[Acta1, Actg1, Actn2, Actn3, Atp2a2, Bin1, Cfl2, Dmd, Dysf, Hes1, Mef2c, Mybpc1, Myh10, Myh11, Myh6, Mylpf, Myof, Myom1, Ramp2, Rgs2, Ryr1, Slc25a4, Tmod1, Tnnt1, Tnnt3, Tpm1]
GO:0090257	regulation of muscle system process	1.93802e-08	2.36245e-05	9.63364e-18	1.54138e-16	[4, 5]	Group15	11.3445	27	[Actn3, Atp1a2, Atp2a2, Bin1, Cav1, Ccn2, Dmd, Dmpk, Fbxo32, Hspb6, Klf4, Lmcd1, Mef2c, Myh6, Myh7, Nol3, Picalm, Rangrf, Rgs2, Slc25a4, Tmem38a, Tnnc1, Tnnc2, Tnni1, Tnni2, Tnnt1, Tnnt3]
GO:1903522	regulation of blood circulation	1.141e-06	0.00136464	9.63364e-18	1.54138e-16	[4, 5]	Group15	9.76562	25	[Atp1a2, Atp2a2, Bin1, Bmpr2, Cav1, Ccn2, Ddr1, Dmd, Dmpk, Dusp5, Hspa1b, LOC100909750, Mmp2, Myh6, Myh7, Mylpf, Olr59, Picalm, Rangrf, Rgs2, Scn1b, Snta1, Tgfb2, Tmem38a, Tpm1]
GO:0003009	skeletal muscle contraction	1.23827e-10	1.5305e-07	9.63364e-18	1.54138e-16	[4, 6]	Group15	30.4348	14	[Actn3, Atp2a2, Dmd, Dmpk, Mb, Myh14, Myh6, Myh7, Rcsd1, Tnnc1, Tnnc2, Tnni2, Tnnt1, Tnnt3]
GO:0006941	striated muscle contraction	9.60375e-13	1.19279e-09	9.63364e-18	1.54138e-16	[5]	Group15	16.7665	28	[Actn3, Atp1a2, Atp2a2, Bin1, Cav1, Ccn2, Dmd, Dmpk, Mb, Myh1, Myh14, Myh6, Myh7, Myl1, Mylpf, Picalm, Rangrf, Rcsd1, Rgs2, Scn1b, Snta1, Tmem38a, Tnnc1, Tnnc2, Tnni2, Tnnt1, Tnnt3, Tpm1]
GO:0007517	muscle organ development	7.5463e-06	0.008882	9.63364e-18	1.54138e-16	[4, 5, 6]	Group15	8.07799	29	[Acta1, Actn3, Cav1, Cfl2, Cryab, Dcn, Dmd, Flnb, Fzd7, Kremen1, Mef2c, Mybpc1, Myh14, Myh6, Myh7, Mylpf, Myom1, Rgs2, Ryr1, Sgce, Slc25a4, Svil, Tgfb2, Tnnc1, Tnni1, Tpm1, Trim72, Usp2, Ybx3]
GO:0043501	skeletal muscle adaptation	5.73633e-07	0.00069008	9.63364e-18	1.54138e-16	[4, 6]	Group15	33.3333	8	[Acta1, Actn3, Atp2a2, Myh6, Myh7, Tnnc1, Tnni1, Tnnt1]
GO:0051146	striated muscle cell differentiation	8.4386e-10	1.03879e-06	9.63364e-18	1.54138e-16	[5]	Group15	11.3879	32	[Acta1, Actg1, Actn2, Actn3, Bhlha15, Cd9, Cfl2, Cxcl9, Dmd, Dmpk, Dysf, Fzd7, Mef2c, Mybpc1, Myh10, Myh11, Myh6, Mylpf, Myof, Myom1, Neu2, Plpp7, Rgs2, Ryr1, Slc25a4, Sort1, Stim1, Tmod1, Tnnt1, Tnnt3, Tpm1, Trim72]
GO:0060047	heart contraction	1.03759e-07	0.000125755	9.63364e-18	1.54138e-16	[5]	Group15	11.4286	24	[Atp1a2, Atp2a2, Bin1, Cav1, Ccn2, Dmd, Dmpk, Myh6, Myh7, Myl1, Mylpf, Picalm, Rangrf, Rgs2, Rps6ka2, Scn1b, Snta1, Tgfb2, Tmem38a, Tnnc1, Tnni2, Tnnt1, Tnnt3, Tpm1]
GO:0006937	regulation of muscle contraction	3.4692e-08	4.22202e-05	9.63364e-18	1.54138e-16	[5, 6]	Group15	13.5484	21	[Actn3, Atp1a2, Atp2a2, Bin1, Cav1, Ccn2, Dmd, Dmpk, Hspb6, Myh6, Myh7, Picalm, Rangrf, Rgs2, Tmem38a, Tnnc1, Tnnc2, Tnni1, Tnni2, Tnnt1, Tnnt3]
GO:0008016	regulation of heart contraction	2.40858e-05	0.0279396	9.63364e-18	1.54138e-16	[5, 6]	Group15	10.0559	18	[Atp1a2, Atp2a2, Bin1, Cav1, Ccn2, Dmd, Dmpk, Myh6, Myh7, Mylpf, Picalm, Rangrf, Rgs2, Scn1b, Snta1, Tgfb2, Tmem38a, Tpm1]
GO:0014733	regulation of skeletal muscle adaptation	4.2301e-09	5.1861e-06	9.63364e-18	1.54138e-16	[4, 5, 6, 7]	Group15	70	7	[Actn3, Atp2a2, Myh6, Myh7, Tnnc1, Tnni1, Tnnt1]
GO:0055002	striated muscle cell development	2.75436e-08	3.35481e-05	9.63364e-18	1.54138e-16	[5, 6]	Group15	13.1737	22	[Acta1, Actg1, Actn2, Actn3, Cfl2, Dmd, Dysf, Mef2c, Mybpc1, Myh10, Myh11, Myh6, Mylpf, Myof, Myom1, Rgs2, Ryr1, Slc25a4, Tmod1, Tnnt1, Tnnt3, Tpm1]
GO:0003010	voluntary skeletal muscle contraction	7.28665e-07	0.000875127	9.63364e-18	1.54138e-16	[5, 7]	Group15	71.4286	5	[Actn3, Mb, Myh6, Myh7, Tnnt1]
GO:0010959	regulation of metal ion transport	1.37091e-05	0.0160122	9.63364e-18	1.54138e-16	[5, 6, 7]	Group15	7.59804	31	[Actn2, Ahnak, Atp1a2, Bin1, Cav1, Cxcl1, Cxcl10, Cxcl11, Cxcl9, Ddr1, Dmd, Dmpk, Dysf, Hes1, Hrc, Hspa1b, Itgb3, Mif, Mt2A, Nol3, Ntsr1, Per1, Picalm, Prnp, Rangrf, Scn1b, Sestd1, Snta1, Stim1, Tgfb2, Tmem38a]
GO:0060048	cardiac muscle contraction	1.19694e-09	1.47104e-06	9.63364e-18	1.54138e-16	[6]	Group15	16.2791	21	[Atp1a2, Atp2a2, Bin1, Cav1, Ccn2, Dmd, Myh6, Myh7, Myl1, Mylpf, Picalm, Rangrf, Rgs2, Scn1b, Snta1, Tmem38a, Tnnc1, Tnni2, Tnnt1, Tnnt3, Tpm1]
GO:0006942	regulation of striated muscle contraction	2.38625e-07	0.00028802	9.63364e-18	1.54138e-16	[6, 7]	Group15	16.4835	15	[Actn3, Atp1a2, Atp2a2, Bin1, Cav1, Ccn2, Dmd, Dmpk, Myh6, Myh7, Picalm, Rangrf, Rgs2, Tmem38a, Tnnt3]
GO:0014883	transition between fast and slow fiber	2.98634e-10	3.67917e-07	9.63364e-18	1.54138e-16	[5, 6, 7, 8]	Group15	87.5	7	[Actn3, Atp2a2, Myh6, Myh7, Tnnc1, Tnni1, Tnnt1]
GO:1904062	regulation of cation transmembrane transport	3.47826e-06	0.00413217	9.63364e-18	1.54138e-16	[6, 7]	Group15	8.4058	29	[Actn2, Ahnak, Atp1a2, Bin1, Cav1, Cxcl10, Cxcl11, Cxcl9, Ddr1, Dmd, Dysf, Hspa1b, Itgb3, Mef2c, Mt2A, Nol3, Ntsr1, Picalm, Prnp, Rangrf, Rgs2, Scn1b, Sestd1, Slc25a4, Snta1, Stim1, Tcirg1, Tgfb2, Tmem38a]
GO:0014819	regulation of skeletal muscle contraction	2.39759e-05	0.027836	9.63364e-18	1.54138e-16	[5, 7, 8]	Group15	41.6667	5	[Actn3, Dmd, Dmpk, Myh6, Myh7]
GO:0014721	twitch skeletal muscle contraction	7.28665e-07	0.000875127	9.63364e-18	1.54138e-16	[6, 8]	Group15	71.4286	5	[Actn3, Mb, Myh6, Myh7, Tnnt1]
GO:0014862	regulation of skeletal muscle contraction by chemo-mechanical energy conversion	3.47275e-05	0.0401103	9.63364e-18	1.54138e-16	[6, 8, 9]	Group15	100	3	[Actn3, Myh6, Myh7]
GO:0031444	slow-twitch skeletal muscle fiber contraction	1.12914e-06	0.00135158	9.63364e-18	1.54138e-16	[7, 9]	Group15	100	4	[Mb, Myh6, Myh7, Tnnt1]
GO:0014728	regulation of the force of skeletal muscle contraction	3.47275e-05	0.0401103	9.63364e-18	1.54138e-16	[7, 9, 10]	Group15	100	3	[Actn3, Myh6, Myh7]
