# Supplementary material for: Sanghuangporus vaninii extract ameliorates hyperlipidemia in rats by mechanisms identified with transcriptome analysis
Source: Food Sci Nutr. 2024 Feb 16;12(5):3360–76. doi: 10.1002/fsn3.4002 (PMC11077191; doi:10.1002/fsn3.4002)
Supplement: Supplementary file 7 — Table S7 [file FSN3-12-3360-s011.xlsx]

## Sheet: _FINAL_GO
Supplementary Table S6 H-SVE vs Model KEGG
Term	Description	PARENT_GO	LogP	Enrichment	Z-score	#GeneInTerm	%InTerm	GeneID	Hits	Log(q-value)
rno01230	Biosynthesis of amino acids		-6.85241	5.65964	7.46359	14	2.44328	24189|25044|25438|25612|25630|58835|64203|65152|79250|293820|361596|501157|688286|100364062	Aldoa|Sds|Eno3|Asns|Pkm|Phgdh|Bcat2|Pfkm|Aco2|Psat1|Idh2|Rpe|LOC688286|LOC100364062	-4.31965
rno01200	Carbon metabolism		-4.60832	3.70968	5.36704	14	2.44328	24189|25044|25059|25438|25630|58835|65152|79250|293820|296259|361596|361602|501157|100364062	Aldoa|Sds|Hk2|Eno3|Pkm|Phgdh|Pfkm|Aco2|Psat1|Acss1|Idh2|Me3|Rpe|LOC100364062	-2.55269
rno00010	Glycolysis / Gluconeogenesis		-2.86926	3.70968	4.05135	8	1.39616	24189|24534|25059|25438|25630|65152|296259|100364062	Aldoa|Ldhb|Hk2|Eno3|Pkm|Pfkm|Acss1|LOC100364062	-1.45045
rno00620	Pyruvate metabolism		-2.50049	4.11291	3.82566	6	1.04712	24534|25630|296259|361602|364224|100364062	Ldhb|Pkm|Acss1|Me3|Acyp2|LOC100364062	-1.26877
rno05230	Central carbon metabolism in cancer		-1.65717	2.74194	2.62359	6	1.04712	24534|25059|25630|65152|361596|100364062	Ldhb|Hk2|Pkm|Pfkm|Idh2|LOC100364062	-0.737198
rno05410	Hypertrophic cardiomyopathy		-5.24428	4.50461	6.06548	13	2.26876	24851|25717|29556|29557|29693|64362|64562|81809|117557|287876|290561|309368|500450	Tpm1|Tgfb3|Myh6|Myh7|Atp2a2|Des|Prkab2|Tgfb2|Tpm3|Actg1|Tnnc1|Lama2|Tpm2	-3.01256
rno05414	Dilated cardiomyopathy		-4.38497	4.0254	5.32215	12	2.09424	24851|25717|29556|29557|29693|64362|81809|117557|287876|290561|309368|500450	Tpm1|Tgfb3|Myh6|Myh7|Atp2a2|Des|Tgfb2|Tpm3|Actg1|Tnnc1|Lama2|Tpm2	-2.45427
rno04260	Cardiac muscle contraction		-3.3318	3.58321	4.39613	10	1.7452	24212|24851|29556|29557|29693|117557|290561|292905|312981|500450	Atp1a2|Tpm1|Myh6|Myh7|Atp2a2|Tpm3|Tnnc1|Hrc|Asph|Tpm2	-1.54057
rno04261	Adrenergic signaling in cardiomyocytes		-3.05629	2.76973	3.9123	13	2.26876	24212|24851|29556|29557|29686|29693|60352|117557|290561|314384|363122|497931|500450	Atp1a2|Tpm1|Myh6|Myh7|Scn1b|Atp2a2|Mapk12|Tpm3|Tnnc1|Rps6ka5|Ppp2r3a|Pik3r5|Tpm2	-1.54057
rno01040	Biosynthesis of unsaturated fatty acids		-3.20405	5.56452	4.82117	6	1.04712	50559|192272|246074|314304|680115|681337	Acot1|Acot2|Scd|Acot3|Hacd1|Acot4	-1.54057
rno00062	Fatty acid elongation		-2.70083	5.4366	4.3272	5	0.8726	50559|192272|314304|680115|681337	Acot1|Acot2|Acot3|Hacd1|Acot4	-1.37219
rno04510	Focal adhesion		-3.17901	2.52258	3.91851	16	2.79232	24584|25404|25473|29393|29432|84352|89811|116669|287876|298941|304813|306204|309368|309816|315776|362973	Mylpf|Cav1|Lamb2|Col1a1|Pak2|Col1a2|Vegfb|Vwf|Actg1|Lamb1|Ppp1r12b|Flnb|Lama2|Lama4|Tln2|Parvb	-1.54057
rno05146	Amoebiasis		-3.03193	3.28461	4.06175	10	1.7452	25473|25663|25717|29393|81503|81809|84352|298941|309368|309816	Lamb2|Il1r1|Tgfb3|Col1a1|Cxcl1|Tgfb2|Col1a2|Lamb1|Lama2|Lama4	-1.54057
rno05165	Human papillomavirus infection		-2.34638	1.87586	3.00756	21	3.66492	25473|25630|29393|29577|84352|84426|116669|286918|293650|298693|298941|304545|304549|309368|309816|362279|363122|406162|414785|100360552|100364062	Lamb2|Pkm|Col1a1|Hes1|Col1a2|Wnt4|Vwf|Mx2|Tcirg1|Isg15|Lamb1|Oasl|Oasl2|Lama2|Lama4|Pard6b|Ppp2r3a|Notch4|RT1-M6-1|Fzd7|LOC100364062	-1.14258
rno04512	ECM-receptor interaction		-2.19799	2.89952	3.21411	8	1.39616	25473|29393|84352|116669|298941|309368|309816|499985	Lamb2|Col1a1|Col1a2|Vwf|Lamb1|Lama2|Lama4|RGD1565355	-1.12763
rno05145	Toxoplasmosis		-3.09722	3.12482	4.06378	11	1.91972	25473|25717|60352|81809|85483|298941|309368|309621|309816|497931|108348108	Lamb2|Tgfb3|Mapk12|Tgfb2|Ciita|Lamb1|Lama2|RT1-Ba|Lama4|Pik3r5|Hspa1b	-1.54057
rno05140	Leishmaniasis		-1.60263	2.6647	2.54348	6	1.04712	24799|25717|60352|81809|309621|498276	Eef1a2|Tgfb3|Mapk12|Tgfb2|RT1-Ba|LOC498276	-0.71046
rno05321	Inflammatory bowel disease		-1.35803	2.58461	2.24353	5	0.8726	25717|81809|309621|367264|100361818	Tgfb3|Tgfb2|RT1-Ba|Stat4|Nfatc1	-0.565575
rno04979	Cholesterol metabolism		-3.07538	4.50461	4.44566	7	1.22164	24539|83576|114628|155192|306825|499985|100361444	Lpl|Sort1|Abcg5|Abcg8|Mylip|RGD1565355|Angptl8	-1.54057
rno04975	Fat digestion and absorption		-2.60019	4.29986	3.96606	6	1.04712	29692|114628|155192|362039|406165|499985	Pla2g2a|Abcg5|Abcg8|Pla2g12a|Agpat1|RGD1565355	-1.29788
rno00590	Arachidonic acid metabolism		-2.94317	3.46086	4.04194	9	1.57068	24300|24913|25011|29692|64317|65030|171518|361523|362039	Cyp2b1|Plaat3|Cyp2c12|Pla2g2a|Gpx3|Ephx2|Cyp2c22|Cyp2b2|Pla2g12a	-1.4896
rno00591	Linoleic acid metabolism		-2.8184	4.72984	4.27376	6	1.04712	24913|25011|29692|171352|171518|362039	Plaat3|Cyp2c12|Pla2g2a|Cyp3a9|Cyp2c22|Pla2g12a	-1.43177
rno00564	Glycerophospholipid metabolism		-1.89799	2.57406	2.82764	8	1.39616	24913|29692|83817|287644|305166|362039|406165|687071	Plaat3|Pla2g2a|Ache|Phospho1|Gpat3|Pla2g12a|Agpat1|Etnppl	-0.847122
rno00592	alpha-Linolenic acid metabolism		-1.40708	3.94154	2.60962	3	0.52356	24913|29692|362039	Plaat3|Pla2g2a|Pla2g12a	-0.598603
rno04919	Thyroid hormone signaling pathway		-2.70391	2.79722	3.63426	11	1.91972	24212|24640|25430|29556|29557|29693|65152|84426|170566|287876|406162	Atp1a2|Pfkfb2|Dio1|Myh6|Myh7|Atp2a2|Pfkm|Wnt4|Slc16a10|Actg1|Notch4	-1.37219
rno04022	cGMP-PKG signaling pathway		-1.6853	2.02839	2.44529	11	1.91972	24212|29556|29557|29693|84583|85333|116564|288001|497931|499497|100361818	Atp1a2|Myh6|Myh7|Atp2a2|Rgs2|Slc25a4|Npr2|Kng1|Pik3r5|Mef2c|Nfatc1	-0.754219
rno04976	Bile secretion		-2.52833	3.01905	3.55183	9	1.57068	24212|25240|25315|54231|54262|84484|114628|155192|312382	Atp1a2|Aqp1|Ephx1|Car2|Kcnn2|Slc4a4|Abcg5|Abcg8|Abcg2	-1.26877
rno04964	Proximal tubule bicarbonate reclamation		-2.33291	5.73314	4.02007	4	0.69808	24212|25240|54231|84484	Atp1a2|Aqp1|Car2|Slc4a4	-1.14258
rno04972	Pancreatic secretion		-1.30498	2.10215	2.04979	7	1.22164	24212|24271|29692|29693|54231|84484|362039	Atp1a2|Cpb1|Pla2g2a|Atp2a2|Car2|Slc4a4|Pla2g12a	-0.528096
rno00500	Starch and sucrose metabolism		-2.50539	4.92692	4.02365	5	0.8726	24701|25059|81675|685076|690987	Pygm|Hk2|Gyg1|Pgm2l1|Gys1	-1.26877
rno00051	Fructose and mannose metabolism		-2.27815	4.37948	3.67319	5	0.8726	24189|24192|24640|25059|65152	Aldoa|Akr1b1|Pfkfb2|Hk2|Pfkm	-1.14241
rno04061	Viral protein interaction with cytokine and cytokine receptor		-2.25853	2.96774	3.29087	8	1.39616	81503|84348|245920|246759|288593|301086|305236|306748	Cxcl1|Ackr3|Cxcl10|Cxcl9|Ccl24|Xcr1|Cxcl11|Cxcl14	-1.14241
rno04060	Cytokine-cytokine receptor interaction		-1.60023	1.75831	2.2677	15	2.6178	25663|25717|81503|81809|83711|84348|245920|246759|288593|301086|305236|306748|361749|365395|100360218	Il1r1|Tgfb3|Cxcl1|Tgfb2|Inhbe|Ackr3|Cxcl10|Cxcl9|Ccl24|Xcr1|Cxcl11|Cxcl14|Il33|Clcf1|LOC100360218	-0.71046
rno05416	Viral myocarditis		-2.25853	2.96774	3.29087	8	1.39616	25404|29556|29557|287876|309368|309621|311860|414785	Cav1|Myh6|Myh7|Actg1|Lama2|RT1-Ba|Abl1|RT1-M6-1	-1.14241
rno00290	Valine, leucine and isoleucine biosynthesis		-2.23857	15.7661	5.34507	2	0.34904	25044|64203	Sds|Bcat2	-1.14241
rno00270	Cysteine and methionine metabolism		-1.68491	3.15323	2.75921	5	0.8726	24534|25044|58835|64203|293820	Ldhb|Sds|Phgdh|Bcat2|Psat1	-0.754219
rno00260	Glycine, serine and threonine metabolism		-1.46489	3.23408	2.5276	4	0.69808	25044|58835|293820|688286	Sds|Phgdh|Psat1|LOC688286	-0.62233
rno04922	Glucagon signaling pathway		-2.23654	2.72876	3.19972	9	1.57068	24534|24701|25630|25756|64561|64562|65152|690987|100364062	Ldhb|Pygm|Pkm|Cpt1b|Phka1|Prkab2|Pfkm|Gys1|LOC100364062	-1.14241
rno04152	AMPK signaling pathway		-1.35797	2.03434	2.0916	8	1.39616	24640|25756|64562|65152|246074|363122|499985|690987	Pfkfb2|Cpt1b|Prkab2|Pfkm|Scd|Ppp2r3a|RGD1565355|Gys1	-0.565575
rno00830	Retinol metabolism		-2.228	2.93324	3.25221	8	1.39616	24188|24300|25011|29651|171352|171518|246298|361523	Aldh1a1|Cyp2b1|Cyp2c12|Aldh1a7|Cyp3a9|Cyp2c22|Retsat|Cyp2b2	-1.14241
rno05204	Chemical carcinogenesis - DNA adducts		-1.4756	2.48939	2.35472	6	1.04712	25011|25315|57298|171352|171518|494500	Cyp2c12|Ephx1|Gstm3|Cyp3a9|Cyp2c22|Gsta3	-0.62233
rno04360	Axon guidance		-1.88851	2.09054	2.66855	12	2.09424	25416|29432|29744|84426|306790|308739|311860|316009|316369|362279|362398|366624	Dpysl2|Pak2|Sema6c|Wnt4|Sema4d|Rgma|Abl1|Plxnb1|Nck2|Pard6b|Plxna1|Cfl2	-0.847122
rno04710	Circadian rhythm		-1.84585	4.2043	3.1788	4	0.69808	64562|78962|287422|316351	Prkab2|Per3|Per1|Npas2	-0.821013
rno04933	AGE-RAGE signaling pathway in diabetic complications		-1.82474	2.49761	2.73139	8	1.39616	25717|29393|60352|81686|81809|84352|89811|100361818	Tgfb3|Col1a1|Mapk12|Mmp2|Tgfb2|Col1a2|Vegfb|Nfatc1	-0.821013
rno05205	Proteoglycans in cancer		-1.82229	1.98029	2.56714	13	2.26876	25358|25404|29139|29393|60352|81686|81809|84352|84426|287876|304813|306204|100360552	Timp3|Cav1|Dcn|Col1a1|Mapk12|Mmp2|Tgfb2|Col1a2|Wnt4|Actg1|Ppp1r12b|Flnb|Fzd7	-0.821013
rno04611	Platelet activation		-1.7218	2.25231	2.55284	9	1.57068	29393|60352|84352|116669|287876|315776|361618|497931|498276	Col1a1|Mapk12|Col1a2|Vwf|Actg1|Tln2|Stim1|Pik3r5|LOC498276	-0.760036
rno04530	Tight junction		-1.75351	2.07698	2.5304	11	1.91972	24582|60324|64562|79433|83807|287876|300289|300920|308572|362279|365057	Myh11|Synpo|Prkab2|Myh10|Ybx3|Actg1|Amot|Cldn2|Myh14|Pard6b|Map3k5	-0.764825
rno01210	2-Oxocarboxylic acid metabolism		-1.74102	5.25538	3.26888	3	0.52356	64203|79250|361596	Bcat2|Aco2|Idh2	-0.764563
rno03320	PPAR signaling pathway		-1.71301	2.56658	2.6354	7	1.22164	24539|25756|79131|79451|246074|361602|499985	Lpl|Cpt1b|Fabp3|Fabp4|Scd|Me3|RGD1565355	-0.760036
rno04010	MAPK signaling pathway		-1.59976	1.7219	2.2546	16	2.79232	25663|25717|29432|29477|60352|81809|89811|117269|304786|306204|311743|314384|365057|499497|100361818|108348108	Il1r1|Tgfb3|Pak2|Mapt|Mapk12|Tgfb2|Vegfb|Rps6ka2|Elk4|Flnb|Map3k20|Rps6ka5|Map3k5|Mef2c|Nfatc1|Hspa1b	-0.71046
rno04390	Hippo signaling pathway		-1.53333	1.99571	2.27499	10	1.7452	25717|64032|64041|81809|84426|287876|295062|300289|362279|100360552	Tgfb3|Ccn2|Birc5|Tgfb2|Wnt4|Actg1|Wwtr1|Amot|Pard6b|Fzd7	-0.653786
rno04270	Vascular smooth muscle contraction		-1.47998	2.04166	2.2311	9	1.57068	24582|29692|58966|79433|81633|116564|304813|308572|362039	Myh11|Pla2g2a|Ramp2|Myh10|Acta2|Npr2|Ppp1r12b|Myh14|Pla2g12a	-0.62233
rno04978	Mineral absorption		-1.46655	2.76599	2.41669	5	0.8726	24212|24567|84395|689415|100362623	Atp1a2|Mt1|Slc34a2|Mt2A|Mt1m	-0.62233
rno05412	Arrhythmogenic right ventricular cardiomyopathy		-1.45167	2.45706	2.31878	6	1.04712	29693|64362|171009|287876|291245|309368	Atp2a2|Des|Actn3|Actg1|Actn2|Lama2	-0.617881
rno00920	Sulfur metabolism		-1.41832	6.30646	3.03762	2	0.34904	312952|691966	Bpnt2|Sqor	-0.598603
rno04380	Osteoclast differentiation		-1.41065	2.08478	2.16671	8	1.39616	25663|29175|60352|81809|308350|498276|683463|100361818	Il1r1|Ctsk|Mapk12|Tgfb2|Lilrb3|LOC498276|Lilrb3a|Nfatc1	-0.598603
rno04974	Protein digestion and absorption		-1.34229	2.14297	2.10525	7	1.22164	24212|24271|29393|50567|84352|170566|298101	Atp1a2|Cpb1|Col1a1|Slc3a2|Col1a2|Slc16a10|Col27a1	-0.557726
