# Supplementary material for: Sanghuangporus vaninii extract ameliorates hyperlipidemia in rats by mechanisms identified with transcriptome analysis
Source: Food Sci Nutr. 2024 Feb 16;12(5):3360–76. doi: 10.1002/fsn3.4002 (PMC11077191; doi:10.1002/fsn3.4002)
Supplement: Supplementary file 8 — Table S8 [file FSN3-12-3360-s010.xlsx]

## Sheet: string_MCL_clusters
Supplementary Table S7 H-SVE vs Model PPI MCL
#clustering method	cluster number	cluster color	gene count	protein name	protein identifier	protein description
MCL	1	Red	29	Acta1	10116.ENSRNOP00000024084	Actin, alpha skeletal muscle; Actins are highly conserved proteins that are involved in various types of cell motility and are ubiquitously expressed in all eukaryotic cells; Belongs to the actin family
MCL	1	Red	29	Acta2	10116.ENSRNOP00000011773	Actin, alpha cardiac muscle 1; Actins are highly conserved proteins that are involved in various types of cell motility and are ubiquitously expressed in all eukaryotic cells; Belongs to the actin family
MCL	1	Red	29	Actn2	10116.ENSRNOP00000024098	Actinin alpha 2/3; Actinin alpha 2
MCL	1	Red	29	Actn3	10116.ENSRNOP00000026812	Skeletal muscle-specific alpha-actinin 3; Actinin alpha 3
MCL	1	Red	29	Ckm	10116.ENSRNOP00000022895	Creatine kinase M-type; Reversibly catalyzes the transfer of phosphate between ATP and various phosphogens (e.g. creatine phosphate). Creatine kinase isoenzymes play a central role in energy transduction in tissues with large, fluctuating energy demands, such as skeletal muscle, heart, brain and spermatozoa; Belongs to the ATP:guanido phosphotransferase family
MCL	1	Red	29	Cmya5	10116.ENSRNOP00000064514	Cardiomyopathy-associated 5; Cardiomyopathy associated 5
MCL	1	Red	29	Des	10116.ENSRNOP00000026860	Desmin; Muscle-specific type III intermediate filament essential for proper muscular structure and function. Plays a crucial role in maintaining the structure of sarcomeres, inter-connecting the Z-disks and forming the myofibrils, linking them not only to the sarcolemmal cytoskeleton, but also to the nucleus and mitochondria, thus providing strength for the muscle fiber during activity. In adult …
MCL	1	Red	29	Fbxo32	10116.ENSRNOP00000010361	F-box protein 25/32; Substrate recognition component of a SCF (SKP1-CUL1-F-box protein) E3 ubiquitin-protein ligase complex which mediates the ubiquitination and subsequent proteasomal degradation of target proteins. Probably recognizes and binds to phosphorylated target proteins during skeletal muscle atrophy. Recognizes TERF1 (By similarity)
MCL	1	Red	29	Mybpc1	10116.ENSRNOP00000035289	Myosin binding protein c, slow type; Thick filament-associated protein located in the crossbridge region of vertebrate striated muscle a bands. In vitro it binds MHC, F- actin and native thin filaments, and modifies the activity of actin- activated myosin ATPase. It may modulate muscle contraction or may play a more structural role
MCL	1	Red	29	Myh1	10116.ENSRNOP00000004295	Myosin heavy chain 1/2/3/4/8/13/7b/15; Myosin, heavy chain 1, skeletal muscle, adult; Belongs to the TRAFAC class myosin-kinesin ATPase superfamily. Myosin family
MCL	1	Red	29	Myh10	10116.ENSRNOP00000062744	Myosin heavy chain 9/10/11/14; Involved with LARP6 in the stabilization of type I collagen mRNAs for CO1A1 and CO1A2. During cell spreading, plays an important role in cytoskeleton reorganization, focal contacts formation (in the central part but not the margins of spreading cells), and lamellipodial extension; this function is mechanically antagonized by MYH9 (By similarity). Cellular myosin tha…
MCL	1	Red	29	Myh11	10116.ENSRNOP00000043197	Myosin heavy chain 9/10/11/14; Belongs to the TRAFAC class myosin-kinesin ATPase superfamily. Myosin family
MCL	1	Red	29	Myh6	10116.ENSRNOP00000023301	Myosin heavy chain 6/7; Muscle contraction
MCL	1	Red	29	Myh7	10116.ENSRNOP00000024186	Myosin heavy chain 6/7; Myosins are actin-based motor molecules with ATPase activity essential for muscle contraction. Forms regular bipolar thick filaments that, together with actin thin filaments, constitute the fundamental contractile unit of skeletal and cardiac muscle
MCL	1	Red	29	Myh7b	10116.ENSRNOP00000025859	Myosin heavy chain 1/2/3/4/8/13/7b/15; Myosin, heavy chain 7B, cardiac muscle, beta; Belongs to the TRAFAC class myosin-kinesin ATPase superfamily. Myosin family
MCL	1	Red	29	Myl1	10116.ENSRNOP00000017838	Myosin light chain 1/3, skeletal muscle isoform; Regulatory light chain of myosin. Does not bind calcium
MCL	1	Red	29	Mylpf	10116.ENSRNOP00000023944	Myosin light chain, phosphorylatable, fast skeletal muscle
MCL	1	Red	29	Ppp1r12b	10116.ENSRNOP00000006671	Protein phosphatase 1, regulatory (inhibitor) subunit 12b (predicted); Protein phosphatase 1, regulatory subunit 12B
MCL	1	Red	29	Tln2	10116.ENSRNOP00000024885	Talin 2
MCL	1	Red	29	Tmod1	10116.ENSRNOP00000013228	Tropomodulin 1; Blocks the elongation and depolymerization of the actin filaments at the pointed end. The Tmod/TM complex contributes to the formation of the short actin protofilament, which in turn defines the geometry of the membrane skeleton (By similarity)
MCL	1	Red	29	Tnnc1	10116.ENSRNOP00000025606	Troponin c, slow skeletal and cardiac muscles; Troponin C1, slow skeletal and cardiac type; Troponin C type 1 (slow)
MCL	1	Red	29	Tnnc2	10116.ENSRNOP00000020348	Troponin c2, fast skeletal type; Troponin C type 2 (fast)
MCL	1	Red	29	Tnni1	10116.ENSRNOP00000067933	Troponin i, slow skeletal muscle; Troponin I is the inhibitory subunit of troponin, the thin filament regulatory complex which confers calcium-sensitivity to striated muscle actomyosin ATPase activity
MCL	1	Red	29	Tnni2	10116.ENSRNOP00000068190	Troponin I, fast skeletal muscle; Troponin I is the inhibitory subunit of troponin, the thin filament regulatory complex which confers calcium-sensitivity to striated muscle actomyosin ATPase activity
MCL	1	Red	29	Tnnt1	10116.ENSRNOP00000038327	Troponin T, slow skeletal muscle; Troponin T is the tropomyosin-binding subunit of troponin, the thin filament regulatory complex which confers calcium-sensitivity to striated muscle actomyosin ATPase activity
MCL	1	Red	29	Tnnt3	10116.ENSRNOP00000049386	Troponin T, fast skeletal muscle; Troponin T is the tropomyosin-binding subunit of troponin, the thin filament regulatory complex which confers calcium-sensitivity to striated muscle actomyosin ATPase activity
MCL	1	Red	29	Tpm1	10116.ENSRNOP00000024493	Tropomyosin alpha-1 chain; Binds to actin filaments in muscle and non-muscle cells. Plays a central role, in association with the troponin complex, in the calcium dependent regulation of vertebrate striated muscle contraction. Smooth muscle contraction is regulated by interaction with caldesmon. In non-muscle cells is implicated in stabilizing cytoskeleton actin filaments; Belongs to the tropomyo…
MCL	1	Red	29	Tpm2	10116.ENSRNOP00000022801	Tropomyosin beta chain; Binds to actin filaments in muscle and non-muscle cells. Plays a central role, in association with the troponin complex, in the calcium dependent regulation of vertebrate striated muscle contraction. Smooth muscle contraction is regulated by interaction with caldesmon. In non-muscle cells is implicated in stabilizing cytoskeleton actin filaments. The non-muscle isoform may…
MCL	1	Red	29	Tpm5	10116.ENSRNOP00000023567	Tropomyosin alpha-3 chain; Binds to actin filaments in muscle and non-muscle cells. Plays a central role, in association with the troponin complex, in the calcium dependent regulation of vertebrate striated muscle contraction. Smooth muscle contraction is regulated by interaction with caldesmon. In non-muscle cells is implicated in stabilizing cytoskeleton actin filaments
MCL	2	Salmon 2	16	Acot1	10116.ENSRNOP00000013729	Acyl-coenzyme a thioesterase 1/2/4; Acyl-CoA thioesterases are a group of enzymes that catalyze the hydrolysis of acyl-CoAs into free fatty acids and coenzyme A (CoASH), regulating intracellular levels of acyl-CoAs, free fatty acids and CoASH. More active towards saturated and unsaturated long chain fatty acyl-CoAs (C12-C20)
MCL	2	Salmon 2	16	Acot2	10116.ENSRNOP00000013515	Acyl-coenzyme a thioesterase 1/2/4; Acyl-CoA thioesterases are a group of enzymes that catalyze the hydrolysis of acyl-CoAs to the free fatty acid and coenzyme A (CoASH), providing the potential to regulate intracellular levels of acyl-CoAs, free fatty acids and CoASH (By similarity). Acyl-coenzyme A thioesterase 2/ACOT2 displays higher activity toward long chain acyl CoAs (C14-C20) . The enzyme …
MCL	2	Salmon 2	16	Acot3	10116.ENSRNOP00000048520	Acyl-coenzyme a thioesterase 1/2/4; acyl-CoA thioesterase 3
MCL	2	Salmon 2	16	Acot4	10116.ENSRNOP00000013754	Acyl-coenzyme a thioesterase 1/2/4; acyl-CoA thioesterase 4
MCL	2	Salmon 2	16	Aldoa	10116.ENSRNOP00000032320	Fructose-bisphosphate aldolase A; Plays a key role in glycolysis and gluconeogenesis. In addition, may also function as scaffolding protein (By similarity); Belongs to the class I fructose-bisphosphate aldolase family
MCL	2	Salmon 2	16	Bcat2	10116.ENSRNOP00000028474	Branched-chain amino acid aminotransferase; Catalyzes the first reaction in the catabolism of the essential branched chain amino acids leucine, isoleucine, and valine. May also function as a transporter of branched chain alpha-keto acids
MCL	2	Salmon 2	16	Crot	10116.ENSRNOP00000063856	Carnitine o-octanoyltransferase; Beta-oxidation of fatty acids. The highest activity concerns the C6 to C10 chain length substrate
MCL	2	Salmon 2	16	Eno3	10116.ENSRNOP00000005612	Beta-enolase; Appears to have a function in striated muscle development and regeneration; Belongs to the enolase family
MCL	2	Salmon 2	16	Gnpnat1	10116.ENSRNOP00000012036	Similar to EMeg32 protein (Predicted), isoform CRA_b; Glucosamine-phosphate N-acetyltransferase 1
MCL	2	Salmon 2	16	Hk2	10116.ENSRNOP00000008813	Hexokinase-2; Hexokinase 2; Belongs to the hexokinase family
MCL	2	Salmon 2	16	Ldhb	10116.ENSRNOP00000017965	L-lactate dehydrogenase b chain; Lactate dehydrogenase B; Belongs to the LDH/MDH superfamily. LDH family
MCL	2	Salmon 2	16	Me3	10116.ENSRNOP00000023329	Malate dehydrogenase (oxaloacetate-decarboxylating)(nadp+); Malic enzyme 3, NADP(+)-dependent, mitochondrial
MCL	2	Salmon 2	16	Pfkfb2	10116.ENSRNOP00000005729	6-phosphofructo-2-kinase / fructose-2,6-biphosphatase 2; 6-phosphofructo-2-kinase/fructose-2,6-bisphosphatase 2; Synthesis and degradation of fructose 2,6-bisphosphate
MCL	2	Salmon 2	16	Pfkm	10116.ENSRNOP00000013374	Phosphofructokinase, muscle; Catalyzes the phosphorylation of D-fructose 6-phosphate to fructose 1,6-bisphosphate by ATP, the first committing step of glycolysis
MCL	2	Salmon 2	16	Pkm	10116.ENSRNOP00000015331	M2 pyruvate kinase-like; Pyruvate kinase PKM; Glycolytic enzyme that catalyzes the transfer of a phosphoryl group from phosphoenolpyruvate (PEP) to ADP, generating ATP. Stimulates POU5F1-mediated transcriptional activation (By similarity)
MCL	2	Salmon 2	16	Scd	10116.ENSRNOP00000067809	Stearoyl-coa desaturase (delta-9 desaturase); Stearyl-CoA desaturase that utilizes O(2) and electrons from reduced cytochrome b5 to introduce the first double bond into saturated fatty acyl-CoA substrates. Catalyzes the insertion of a cis double bond at the delta-9 position into fatty acyl-CoA substrates including palmitoyl-CoA and stearoyl-CoA. Gives rise to a mixture of 16:1 and 18:1 unsaturate…
MCL	3	Fire Brick 2	15	Cmpk2	10116.ENSRNOP00000043468	Cytidine/uridine monophosphate kinase 2; Cytidine monophosphate (UMP-CMP) kinase 2, mitochondrial
MCL	3	Fire Brick 2	15	Herc6	10116.ENSRNOP00000055422	HECT and RLD domain containing E3 ubiquitin protein ligase family member 6
MCL	3	Fire Brick 2	15	Ifi44l	10116.ENSRNOP00000064282	Interferon-induced protein 44-like
MCL	3	Fire Brick 2	15	Ifit1	10116.ENSRNOP00000025770	Interferon-induced protein with tetratricopeptide repeats 1
MCL	3	Fire Brick 2	15	Ifit1lb	10116.ENSRNOP00000067979	Interferon-induced protein with tetratricopeptide repeats 1-like B
MCL	3	Fire Brick 2	15	Ifit2	10116.ENSRNOP00000051639	Interferon-induced protein with tetratricopeptide repeats 2
MCL	3	Fire Brick 2	15	Ifit3	10116.ENSRNOP00000033267	Interferon-induced protein with tetratricopeptide repeats 3
MCL	3	Fire Brick 2	15	Isg15	10116.ENSRNOP00000035405	Interferon, alpha-inducible protein (Clone IFI-15K) (Predicted); ISG15 ubiquitin-like modifier
MCL	3	Fire Brick 2	15	Isg20	10116.ENSRNOP00000024826	Interferon-stimulated gene 20 kda protein; Interferon stimulated exonuclease gene 20
MCL	3	Fire Brick 2	15	Mx2	10116.ENSRNOP00000002695	Interferon-induced gtp-binding protein mx; Does not show activity against influenza virus or VSV; although it only differs from Mx2 by 8 positions
MCL	3	Fire Brick 2	15	Oasl	10116.ENSRNOP00000001570	2'-5'-oligoadenylate synthase-like protein 1; Does not have 2'-5'-OAS activity, but can bind double- stranded RNA. Displays antiviral activity via an alternative antiviral pathway independent of RNase L (By similarity)
MCL	3	Fire Brick 2	15	Oasl2	10116.ENSRNOP00000001600	2'-5'-oligoadenylate synthase-like protein 2; Interferon-induced, dsRNA-activated antiviral enzyme which plays a critical role in cellular innate antiviral response. Synthesizes oligomers of 2'-5'-oligoadenylates (2-5A) from ATP which then bind to the inactive monomeric form of ribonuclease L (RNase L) leading to its dimerization and subsequent activation. Activation of RNase L leads to degradati…
MCL	3	Fire Brick 2	15	Rsad2	10116.ENSRNOP00000010092	Radical S-adenosyl methionine domain-containing protein 2; Interferon-inducible iron-sulfur (4FE-4S) cluster- binding antiviral protein which plays a major role in the cell antiviral state induced by type I and type II interferon. Can inhibit a wide range of viruses, including west Nile virus (WNV), dengue virus, sindbis virus, influenza A virus, sendai virus and vesicular stomatitis virus (VSV).…
MCL	3	Fire Brick 2	15	Uba7	10116.ENSRNOP00000062984	Ubiquitin-activating enzyme E1-like (Predicted); Ubiquitin-like modifier activating enzyme 7
MCL	3	Fire Brick 2	15	Usp18	10116.ENSRNOP00000053020	Ubiquitin carboxyl-terminal hydrolase 18/41; Ubiquitin specific peptidase 18; Belongs to the peptidase C19 family
MCL	4	Salmon	11	Aldh1a1	10116.ENSRNOP00000024000	Aldehyde dehydrogenase 1 family, member a1; Retinal dehydrogenase 1; Can convert/oxidize retinaldehyde to retinoic acid. Binds free retinal and cellular retinol-binding protein-bound retinal. May have a broader specificity and oxidize other aldehydes in vivo (By similarity)
MCL	4	Salmon	11	Cd24	10116.ENSRNOP00000000352	Signal transducer CD24; May have a pivotal role in cell differentiation of different cell types. Signaling could be triggered by the binding of a lectin-like ligand to the CD24 carbohydrates, and transduced by the release of second messengers derived from the GPI-anchor. Modulates B-cell activation responses. In association with SIGLEC10 may be involved in the selective suppression of the immune …
MCL	4	Salmon	11	Cyp2b1	10116.ENSRNOP00000049925	Cytochrome p450 family 2 subfamily b; Cytochromes P450 are a group of heme-thiolate monooxygenases. In liver microsomes, this enzyme is involved in an NADPH-dependent electron transport pathway. It oxidizes a variety of structurally unrelated compounds, including steroids, fatty acids, and xenobiotics
MCL	4	Salmon	11	Cyp2b2	10116.ENSRNOP00000045196	Cytochrome p450, family 2, subfamily b, polypeptide 2; Cytochromes P450 are a group of heme-thiolate monooxygenases. In liver microsomes, this enzyme is involved in an NADPH-dependent electron transport pathway. It oxidizes a variety of structurally unrelated compounds, including steroids, fatty acids, and xenobiotics
MCL	4	Salmon	11	Cyp2c12	10116.ENSRNOP00000015802	Cytochrome p450, family 2, subfamily c, polypeptide 12; This P450 is active in 15-beta-hydroxylation of steroid sulfates
MCL	4	Salmon	11	Cyp2c22	10116.ENSRNOP00000051607	Cytochrome p450, family 2, subfamily c, polypeptide 22; Cytochrome P450 2C70; Cytochromes P450 are a group of heme-thiolate monooxygenases. In liver microsomes, this enzyme is involved in an NADPH-dependent electron transport pathway. It oxidizes a variety of structurally unrelated compounds, including steroids, fatty acids, and xenobiotics
MCL	4	Salmon	11	Cyp3a62	10116.ENSRNOP00000001863	Cytochrome P450, family 3, subfamily a, polypeptide 62
MCL	4	Salmon	11	Ephx1	10116.ENSRNOP00000004780	Epoxide hydrolase 1; Biotransformation enzyme that catalyzes the hydrolysis of arene and aliphatic epoxides to less reactive and more water soluble dihydrodiols by the trans addition of water. May play a role in the metabolism of endogenous lipids such as epoxide- containing fatty acids; Belongs to the peptidase S33 family
MCL	4	Salmon	11	Ephx2	10116.ENSRNOP00000023385	Soluble epoxide hydrolase / lipid-phosphate phosphatase; Bifunctional enzyme . The C- terminal domain has epoxide hydrolase activity and acts on epoxides (alkene oxides, oxiranes) and arene oxides . Plays a role in xenobiotic metabolism by degrading potentially toxic epoxides . Also determines steady-state levels of physiological mediators (By similarity). The N-terminal domain has lipid phosphat…
MCL	4	Salmon	11	Gsta3	10116.ENSRNOP00000042770	Glutathione s-transferase alpha 3; Glutathione S-transferase alpha-5; Conjugation of reduced glutathione to a wide number of exogenous and endogenous hydrophobic electrophiles. Has substantial activity toward aflatoxin B1-8,9-epoxide
MCL	4	Salmon	11	Gstm3	10116.ENSRNOP00000025800	Glutathione S-transferase mu 3
MCL	5	Fire Brick	8	Adamts2	10116.ENSRNOP00000059669	A disintegrin and metalloproteinase with thrombospondin motifs 2; ADAM metallopeptidase with thrombospondin type 1 motif, 2
MCL	5	Fire Brick	8	Adamtsl2	10116.ENSRNOP00000030753	ADAMTS-like 2
MCL	5	Fire Brick	8	Col1a1	10116.ENSRNOP00000005311	Collagen alpha-1(I) chain; Type I collagen is a member of group I collagen (fibrillar forming collagen); Belongs to the fibrillar collagen family
MCL	5	Fire Brick	8	Col1a2	10116.ENSRNOP00000016423	Collagen, type i, alpha 2; Type I collagen is a member of group I collagen (fibrillar forming collagen)
MCL	5	Fire Brick	8	Col27a1	10116.ENSRNOP00000010333	Collagen type v/xi/xxiv/xxvii, alpha; Collagen alpha-1(XXVII) chain; Plays a role during the calcification of cartilage and the transition of cartilage to bone
MCL	5	Fire Brick	8	Fbn1	10116.ENSRNOP00000052876	Fibrillin 1, isoform CRA_a; Fibrillin 1
MCL	5	Fire Brick	8	Pcolce	10116.ENSRNOP00000001887	Procollagen C-endopeptidase enhancer 1; Binds to the C-terminal propeptide of type I procollagen and enhances procollagen C-proteinase activity
MCL	5	Fire Brick	8	Pxdn	10116.ENSRNOP00000006122	Peroxidasin homolog (Drosophila)
MCL	6	Sandy Brown	8	Birc5	10116.ENSRNOP00000065784	Baculoviral iap repeat-containing protein 5; Multitasking protein that has dual roles in promoting cell proliferation and preventing apoptosis (By similarity). Component of a chromosome passage protein complex (CPC) which is essential for chromosome alignment and segregation during mitosis and cytokinesis (By similarity). Acts as an important regulator of the localization of this complex; directs…
MCL	6	Sandy Brown	8	Foxm1	10116.ENSRNOP00000008003	Forkhead box protein m; Transcriptional factor regulating the expression of cell cycle genes essential for DNA replication and mitosis. Plays a role in the control of cell proliferation. Plays also a role in DNA breaks repair participating in the DNA damage checkpoint response (By similarity)
MCL	6	Sandy Brown	8	Kifc1	10116.ENSRNOP00000061875	Kinesin-like protein KIFC1; Minus end-directed microtubule-dependent motor required for bipolar spindle formation. May contribute to movement of early endocytic vesicles. Regulates cilium formation and structure
MCL	6	Sandy Brown	8	Mcm6	10116.ENSRNOP00000004969	Minichromosome maintenance complex component 6; Acts as component of the MCM2-7 complex (MCM complex) which is the putative replicative helicase essential for 'once per cell cycle' DNA replication initiation and elongation in eukaryotic cells. The active ATPase sites in the MCM2-7 ring are formed through the interaction surfaces of two neighboring subunits such that a critical structure of a cons…
MCL	6	Sandy Brown	8	Prim1	10116.ENSRNOP00000062827	Primase, DNA, polypeptide 1; Belongs to the eukaryotic-type primase small subunit family
MCL	6	Sandy Brown	8	Rif1	10116.ENSRNOP00000008201	Replication timing regulatory factor 1; Rap1 interacting factor 1 homolog (yeast)
MCL	6	Sandy Brown	8	Tdp1	10116.ENSRNOP00000005167	Tyrosyl-DNA phosphodiesterase 1; DNA repair enzyme that can remove a variety of covalent adducts from DNA through hydrolysis of a 3'-phosphodiester bond, giving rise to DNA with a free 3' phosphate. Catalyzes the hydrolysis of dead-end complexes between DNA and the topoisomerase I active site tyrosine residue. Hydrolyzes 3'-phosphoglycolates on protruding 3' ends on DNA double-strand breaks due t…
MCL	6	Sandy Brown	8	Top2a	10116.ENSRNOP00000040257	Topoisomerase (dna) ii alpha; Control of topological states of DNA by transient breakage and subsequent rejoining of DNA strands. Topoisomerase II makes double- strand breaks. Essential during mitosis and meiosis for proper segregation of daughter chromosomes. May play a role in regulating the period length of ARNTL/BMAL1 transcriptional oscillation
MCL	7	Saddle Brown	7	Ccl24	10116.ENSRNOP00000056109	Chemokine (C-C motif) ligand 24
MCL	7	Saddle Brown	7	Cxcl1	10116.ENSRNOP00000003778	C-x-c motif chemokine ligand 1; Has chemotactic activity for neutrophils. Contributes to neutrophil activation during inflammation
MCL	7	Saddle Brown	7	Cxcl10	10116.ENSRNOP00000003649	C-X-C motif chemokine 10; In addition to its role as a proinflammatory cytokine, may participate in T-cell effector function and perhaps T-cell development; Belongs to the intercrine alpha (chemokine CxC) family
MCL	7	Saddle Brown	7	Cxcl11	10116.ENSRNOP00000035380	Chemokine (C-X-C motif) ligand 11
MCL	7	Saddle Brown	7	Cxcl9	10116.ENSRNOP00000003627	Chemokine (C-X-C motif) ligand 9
MCL	7	Saddle Brown	7	Cxcr7	10116.ENSRNOP00000026558	C-x-c chemokine receptor type 7 (atypical chemokine receptor 3); Atypical chemokine receptor 3; Atypical chemokine receptor that controls chemokine levels and localization via high-affinity chemokine binding that is uncoupled from classic ligand-driven signal transduction cascades, resulting instead in chemokine sequestration, degradation, or transcytosis. Also known as interceptor (internalizing…
MCL	7	Saddle Brown	7	Xcr1	10116.ENSRNOP00000008747	Chemokine (C motif) receptor 1; Belongs to the G-protein coupled receptor 1 family
MCL	8	Brown	7	Adssl1	10116.ENSRNOP00000066165	Adenylosuccinate synthetase isozyme 1; Component of the purine nucleotide cycle (PNC), which interconverts IMP and AMP to regulate the nucleotide levels in various tissues, and which contributes to glycolysis and ammoniagenesis. Catalyzes the first commited step in the biosynthesis of AMP from IMP
MCL	8	Brown	7	Asns	10116.ENSRNOP00000010079	Asparagine synthetase (glutamine-hydrolyzing)
MCL	8	Brown	7	Asrgl1	10116.ENSRNOP00000027459	L-asparaginase / beta-aspartyl-peptidase; Isoaspartyl peptidase/L-asparaginase; Has both L-asparaginase and beta-aspartyl peptidase activity. Is highly active with L-Asp beta-methyl ester. Besides, has catalytic activity toward beta-aspartyl dipeptides and their methyl esters, including beta-L-Asp-L-Phe, beta-L-Asp-L-Phe methyl ester (aspartame), beta-L-Asp-L-Ala, beta-L-Asp-L-Leu and beta-L- Asp…
MCL	8	Brown	7	Mthfd2	10116.ENSRNOP00000014603	RCG56426; Methylenetetrahydrofolate dehydrogenase (NADP+ dependent) 2, methenyltetrahydrofolate cyclohydrolase
MCL	8	Brown	7	Phgdh	10116.ENSRNOP00000053019	D-3-phosphoglycerate dehydrogenase / 2-oxoglutarate reductase; D-3-phosphoglycerate dehydrogenase; Catalyzes the reversible oxidation of 3-phospho-D- glycerate to 3-phosphonooxypyruvate, the first step of the phosphorylated L-serine biosynthesis pathway. Does not catalyze the reversible oxidation of 2-hydroxyglutarate to 2-oxoglutarate and the reversible oxidation of (S)-malate to oxaloacetate
MCL	8	Brown	7	Psat1	10116.ENSRNOP00000018763	Phosphoserine aminotransferase 1
MCL	8	Brown	7	Trib3	10116.ENSRNOP00000009840	Tribbles homolog 3; Disrupts insulin signaling by binding directly to Akt kinases and blocking their activation. May bind directly to and mask the 'Thr-308' phosphorylation site in AKT1. Binds to ATF4 and inhibits its transcriptional activation activity. Interacts with the NF-kappa-B transactivator p65 RELA and inhibits its phosphorylation and thus its transcriptional activation activity. Interac…
MCL	9	Dark Golden Rod	6	Lama2	10116.ENSRNOP00000014917	Laminin subunit alpha 2; Laminin, alpha 2
MCL	9	Dark Golden Rod	6	Lama4	10116.ENSRNOP00000000737	Laminin subunit alpha 4; Laminin, alpha 4
MCL	9	Dark Golden Rod	6	Lamb1	10116.ENSRNOP00000008321	Laminin subunit beta 1; Laminin, beta 1
MCL	9	Dark Golden Rod	6	Lamb2	10116.ENSRNOP00000065052	Laminin subunit beta 2; Binding to cells via a high affinity receptor, laminin is thought to mediate the attachment, migration and organization of cells into tissues during embryonic development by interacting with other extracellular matrix components
MCL	9	Dark Golden Rod	6	Mcam	10116.ENSRNOP00000010464	Cell surface glycoprotein MUC18; Plays a role in cell adhesion, and in cohesion of the endothelial monolayer at intercellular junctions in vascular tissue. Its expression may allow melanoma cells to interact with cellular elements of the vascular system, thereby enhancing hematogeneous tumor spread. Could be an adhesion molecule active in neural crest cells during embryonic development. Acts as s…
MCL	9	Dark Golden Rod	6	Vwf	10116.ENSRNOP00000026643	Von willebrand factor; Important in the maintenance of hemostasis, it promotes adhesion of platelets to the sites of vascular injury by forming a molecular bridge between sub-endothelial collagen matrix and platelet- surface receptor complex GPIb-IX-V. Also acts as a chaperone for coagulation factor VIII, delivering it to the site of injury, stabilizing its heterodimeric structure and protecting …
MCL	10	Sandy Brown 2	6	Ctgf	10116.ENSRNOP00000020528	Connective tissue growth factor; Major connective tissue mitoattractant secreted by vascular endothelial cells. Promotes proliferation and differentiation of chondrocytes (By similarity). Mediates heparin- and divalent cation-dependent cell adhesion in many cell types including fibroblasts, myofibroblasts, endothelial and epithelial cells (By similarity). Enhances fibroblast growth factor-induced…
MCL	10	Sandy Brown 2	6	Dcn	10116.ENSRNOP00000006070	Decorin; May affect the rate of fibrils formation (By similarity). May be implicated in the dilatation of the rat cervix
MCL	10	Sandy Brown 2	6	Ltbp3	10116.ENSRNOP00000028262	Latent transforming growth factor beta binding protein 3
MCL	10	Sandy Brown 2	6	Tgfb2	10116.ENSRNOP00000003313	Transforming growth factor beta-2 proprotein: Precursor of the Latency-associated peptide (LAP) and Transforming growth factor beta-2 (TGF-beta-2) chains, which constitute the regulatory and active subunit of TGF-beta-2, respectively. Transforming growth factor beta-2: Multifunctional protein that regulates various processes such as angiogenesis and heart development (By similarity). Activation i…
MCL	10	Sandy Brown 2	6	Tgfb3	10116.ENSRNOP00000013516	Transforming growth factor beta-3; Involved in embryogenesis and cell differentiation; Belongs to the TGF-beta family
MCL	10	Sandy Brown 2	6	Ybx3	10116.ENSRNOP00000007427	Cold shock domain protein a; Binds to the GM-CSF promoter. Seems to act as a repressor. Binds also to full-length mRNA and to short RNA sequences containing the consensus site 5'-UCCAUCA-3'. May have a role in translation repression (By similarity)
MCL	11	Light Green	6	A2m	10116.ENSRNOP00000019346	Alpha-2-macroglobulin-like; Alpha-2-macroglobulin; Is able to inhibit all four classes of proteinases by a unique 'trapping' mechanism. This protein has a peptide stretch, called the 'bait region' which contains specific cleavage sites for different proteinases. When a proteinase cleaves the bait region, a conformational change is induced in the protein which traps the proteinase. The entrapped e…
MCL	11	Light Green	6	Igfals	10116.ENSRNOP00000020233	Insulin-like growth factor-binding protein complex acid labile subunit; May have an important role in regulating the access of circulating IGFs to the tissues
MCL	11	Light Green	6	Mmp2	10116.ENSRNOP00000022679	72 kDa type IV collagenase; Ubiquitinous metalloproteinase that is involved in diverse functions such as remodeling of the vasculature, angiogenesis, tissue repair, tumor invasion, inflammation, and atherosclerotic plaque rupture. As well as degrading extracellular matrix proteins, can also act on several nonmatrix proteins such as big endothelial 1 and beta- type CGRP promoting vasoconstriction.…
MCL	11	Light Green	6	Reck	10116.ENSRNOP00000057015	Reversion-inducing-cysteine-rich protein with kazal motifs
MCL	11	Light Green	6	Timp2	10116.ENSRNOP00000004290	Metalloproteinase inhibitor 2; Complexes with metalloproteinases (such as collagenases) and irreversibly inactivates them by binding to their catalytic zinc cofactor; Belongs to the protease inhibitor I35 (TIMP) family
MCL	11	Light Green	6	Timp3	10116.ENSRNOP00000005746	Timp metallopeptidase inhibitor 3; Complexes with metalloproteinases (such as collagenases) and irreversibly inactivates them by binding to their catalytic zinc cofactor. May form part of a tissue-specific acute response to remodeling stimuli
MCL	12	Light Green 4	6	Actb	10116.ENSRNOP00000044296	Actin, cytoplasmic 1; Actins are highly conserved proteins that are involved in various types of cell motility and are ubiquitously expressed in all eukaryotic cells; Belongs to the actin family
MCL	12	Light Green 4	6	Cfl2	10116.ENSRNOP00000067174	Cofilin 2, muscle (predicted), isoform cra_b; Cofilin 2, muscle; Belongs to the actin-binding proteins ADF family
MCL	12	Light Green 4	6	Gsn	10116.ENSRNOP00000025857	Gelsolin; Calcium-regulated, actin-modulating protein that binds to the plus (or barbed) ends of actin monomers or filaments, preventing monomer exchange (end-blocking or capping). It can promote the assembly of monomers into filaments (nucleation) as well as sever filaments already formed. Plays a role in ciliogenesis (By similarity); Belongs to the villin/gelsolin family
MCL	12	Light Green 4	6	Myh14	10116.ENSRNOP00000027132	Myosin heavy chain 9/10/11/14; Myosin, heavy chain 14, non-muscle; Belongs to the TRAFAC class myosin-kinesin ATPase superfamily. Myosin family
MCL	12	Light Green 4	6	Parvb	10116.ENSRNOP00000015665	Parvin, beta
MCL	12	Light Green 4	6	Svil	10116.ENSRNOP00000025037	Supervillin
MCL	13	Light Green 7	6	Angptl8	10116.ENSRNOP00000015381	Angiopoietin-like 8; rCG31799-like
MCL	13	Light Green 7	6	Cidea	10116.ENSRNOP00000024968	Cell death-inducing DFFA-like effector a
MCL	13	Light Green 7	6	Cpt1b	10116.ENSRNOP00000013985	Carnitine O-palmitoyltransferase 1, muscle isoform; Carnitine palmitoyltransferase 1b, muscle; Belongs to the carnitine/choline acetyltransferase family
MCL	13	Light Green 7	6	Fabp3	10116.ENSRNOP00000017325	Fatty acid-binding protein 3, muscle and heart; Fatty acid-binding protein, heart; FABP are thought to play a role in the intracellular transport of long-chain fatty acids and their acyl-CoA esters
MCL	13	Light Green 7	6	Fabp4	10116.ENSRNOP00000014701	Fatty acid-binding protein 4, adipocyte; Lipid transport protein in adipocytes. Binds both long chain fatty acids and retinoic acid. Delivers long-chain fatty acids and retinoic acid to their cognate receptors in the nucleus
MCL	13	Light Green 7	6	Lpl	10116.ENSRNOP00000016543	Lipoprotein lipase; The primary function of this lipase is the hydrolysis of triglycerides of circulating chylomicrons and very low density lipoproteins (VLDL). Binding to heparin sulfate proteogylcans at the cell surface is vital to the function. The apolipoprotein, APOC2, acts as a coactivator of LPL activity in the presence of lipids on the luminal surface of vascular endothelium; Belongs to t…
MCL	14	Light Green 8	5	Mb	10116.ENSRNOP00000006184	Myoglobin; Serves as a reserve supply of oxygen and facilitates the movement of oxygen within muscles
MCL	14	Light Green 8	5	Pgm2l1	10116.ENSRNOP00000022963	Glucose-1,6-bisphosphate synthase; Phosphoglucomutase 2-like 1
MCL	14	Light Green 8	5	Phka1	10116.ENSRNOP00000068112	Phosphorylase kinase alpha/beta subunit; Phosphorylase b kinase catalyzes the phosphorylation of serine in certain substrates, including troponin I. The alpha chain may bind calmodulin
MCL	14	Light Green 8	5	Pygm	10116.ENSRNOP00000028636	Glycogen phosphorylase, muscle associated; Phosphorylase is an important allosteric enzyme in carbohydrate metabolism. Enzymes from different sources differ in their regulatory mechanisms and in their natural substrates. However, all known phosphorylases share catalytic and structural properties
MCL	14	Light Green 8	5	Ripk3	10116.ENSRNOP00000027759	Receptor-interacting serine/threonine-protein kinase 3; Essential for necroptosis, a programmed cell death process in response to death-inducing TNF-alpha family members. Upon induction of necrosis, RIPK3 interacts with, and phosphorylates RIPK1 and MLKL to form a necrosis-inducing complex. RIPK3 binds to and enhances the activity of three metabolic enzymes: GLUL, GLUD1, and PYGL. These metabolic…
MCL	15	Light Green 5	5	Elk4	10116.ENSRNOP00000059567	ELK4, member of ETS oncogene family (Predicted); ELK4, ETS-domain protein (SRF accessory protein 1)
MCL	15	Light Green 5	5	Mapk12	10116.ENSRNOP00000046455	Mitogen-activated protein kinase 12; Serine/threonine kinase which acts as an essential component of the MAP kinase signal transduction pathway. MAPK12 is one of the four p38 MAPKs which play an important role in the cascades of cellular responses evoked by extracellular stimuli such as proinflammatory cytokines or physical stress leading to direct activation of transcription factors such as ELK1…
MCL	15	Light Green 5	5	Mef2c	10116.ENSRNOP00000068307	Mads-box transcription enhancer factor 2c; Transcription activator which binds specifically to the MEF2 element present in the regulatory regions of many muscle-specific genes . Controls cardiac morphogenesis and myogenesis, and is also involved in vascular development. Enhances transcriptional activation mediated by SOX18. Plays an essential role in hippocampal- dependent learning and memory by …
MCL	15	Light Green 5	5	Rps6ka5	10116.ENSRNOP00000063163	Ribosomal protein S6 kinase, polypeptide 5
MCL	15	Light Green 5	5	Snta1	10116.ENSRNOP00000021715	Syntrophin, alpha 1
MCL	16	Light Green 2	5	Abcg5	10116.ENSRNOP00000007174	ATP-binding cassette sub-family G member 5; ABCG5 and ABCG8 form an obligate heterodimer that mediates Mg(2+)- and ATP-dependent sterol transport across the cell membrane. Plays an essential role in the selective transport of dietary plant sterols and cholesterol in and out of the enterocytes and in the selective sterol excretion by the liver into bile. Required for normal sterol homeostasis. The…
MCL	16	Light Green 2	5	Abcg8	10116.ENSRNOP00000058587	ATP-binding cassette sub-family G member 8; ABCG5 and ABCG8 form an obligate heterodimer that mediates Mg(2+)- and ATP-dependent sterol transport across the cell membrane. Plays an essential role in the selective transport of the dietary cholesterol in and out of the enterocytes and in the selective sterol excretion by the liver into bile. Required for normal sterol homeostasis. The heterodimer w…
MCL	16	Light Green 2	5	Atp1a2	10116.ENSRNOP00000054947	Sodium/potassium-transporting ATPase subunit alpha-2; This is the catalytic component of the active enzyme, which catalyzes the hydrolysis of ATP coupled with the exchange of sodium and potassium ions across the plasma membrane. This action creates the electrochemical gradient of sodium and potassium ions, providing the energy for active transport of various nutrients; Belongs to the cation trans…
MCL	16	Light Green 2	5	Atp2a2	10116.ENSRNOP00000024347	Atpase sarcoplasmic/endoplasmic reticulum ca2+ transporting 2; This magnesium-dependent enzyme catalyzes the hydrolysis of ATP coupled with the translocation of calcium from the cytosol to the sarcoplasmic reticulum lumen. Isoform SERCA2A is involved in the regulation of the contraction/relaxation cycle. Acts as a regulator of TNFSF11-mediated Ca(2+) signaling pathways via its interaction with TM…
MCL	16	Light Green 2	5	Hrc	10116.ENSRNOP00000028116	Sarcoplasmic reticulum histidine-rich calcium-binding protein; Histidine rich calcium binding protein
MCL	17	Green	5	Npas2	10116.ENSRNOP00000056327	Neuronal PAS domain protein 2
MCL	17	Green	5	Per1	10116.ENSRNOP00000053964	Period circadian protein homolog 1; Transcriptional repressor which forms a core component of the circadian clock. The circadian clock, an internal time- keeping system, regulates various physiological processes through the generation of approximately 24 hour circadian rhythms in gene expression, which are translated into rhythms in metabolism and behavior. It is derived from the Latin roots 'cir…
MCL	17	Green	5	Per3	10116.ENSRNOP00000024932	Originally described as a core component of the circadian clock. The circadian clock, an internal time-keeping system, regulates various physiological processes through the generation of approximately 24 hour circadian rhythms in gene expression, which are translated into rhythms in metabolism and behavior. It is derived from the Latin roots 'circa' (about) and 'diem' (day) and acts as an importa…
MCL	17	Green	5	Tsc22d3	10116.ENSRNOP00000051018	TSC22 domain family, member 3; TSC22 domain family protein 3; Protects T-cells from IL2 deprivation-induced apoptosis through the inhibition of FOXO3A transcriptional activity that leads to the down-regulation of the pro-apoptotic factor BCL2L11. In macrophages, plays a role in the anti-inflammatory and immunosuppressive effects of glucocorticoids and IL10. In T-cells, inhibits anti-CD3-induced N…
MCL	17	Green	5	Usp2	10116.ENSRNOP00000009975	Ubiquitin carboxyl-terminal hydrolase 2; Hydrolase that deubiquitinates polyubiquitinated target proteins such as MDM2, MDM4 and CCND1 (By similarity). Isoform 1 and isoform 2 possess both ubiquitin-specific peptidase and isopeptidase activities. Deubiquitinates MDM2 without reversing MDM2-mediated p53/TP53 ubiquitination and thus indirectly promotes p53/TP53 degradation and limits p53 activity (…
MCL	18	Light Green 3	4	LOC100909750	10116.ENSRNOP00000012617	Abelson tyrosine-protein kinase 1; Tyrosine-protein kinase ABL1-like
MCL	18	Light Green 3	4	Nck2	10116.ENSRNOP00000023029	Non-catalytic region of tyrosine kinase adaptor protein 2 (Predicted); NCK adaptor protein 2
MCL	18	Light Green 3	4	Pak2	10116.ENSRNOP00000040162	Serine/threonine-protein kinase pak 2-like; P21 protein (Cdc42/Rac)-activated kinase 2; Serine/threonine protein kinase that plays a role in a variety of different signaling pathways including cytoskeleton regulation, cell motility, cell cycle progression, apoptosis or proliferation. Acts as downstream effector of the small GTPases CDC42 and RAC1. Activation by the binding of active CDC42 and RAC…
MCL	18	Light Green 3	4	Tnk2	10116.ENSRNOP00000002411	Tyrosine kinase, non-receptor, 2; Non-receptor tyrosine-protein and serine/threonine-protein kinase that is implicated in cell spreading and migration, cell survival, cell growth and proliferation. Transduces extracellular signals to cytosolic and nuclear effectors. Phosphorylates AKT1, AR, MCF2, WASL and WWOX. Implicated in trafficking and clathrin-mediated endocytosis through binding to epiderm…
MCL	19	Light Green 6	4	Car2	10116.ENSRNOP00000013354	Carbonic anhydrase 2; Essential for bone resorption and osteoclast differentiation. Reversible hydration of carbon dioxide. Contributes to intracellular pH regulation in the duodenal upper villous epithelium during proton-coupled peptide absorption. Stimulates the chloride-bicarbonate exchange activity of SLC26A6; Belongs to the alpha-carbonic anhydrase family
MCL	19	Light Green 6	4	Ctsk	10116.ENSRNOP00000028730	Cathepsin K; Closely involved in osteoclastic bone resorption and may participate partially in the disorder of bone remodeling. Displays potent endoprotease activity against fibrinogen at acid pH. May play an important role in extracellular matrix degradation (By similarity)
MCL	19	Light Green 6	4	Nfatc1	10116.ENSRNOP00000055183	Similar to nuclear factor of activated T-cells, cytoplasmic, calcineurin-dependent 1
MCL	19	Light Green 6	4	Slc4a4	10116.ENSRNOP00000004391	Solute carrier family 4 (sodium bicarbonate cotransporter), member 4; Electrogenic sodium bicarbonate cotransporter 1; Electrogenic sodium/bicarbonate cotransporter with a Na(+):HCO3(-) stoichiometry varying from 1:2 to 1:3. May regulate bicarbonate influx/efflux at the basolateral membrane of cells and regulate intracellular pH
MCL	20	Medium Aqua Marine	4	Dync1li2	10116.ENSRNOP00000029646	Cytoplasmic dynein 1 light intermediate chain 2; Acts as one of several non-catalytic accessory components of the cytoplasmic dynein 1 complex that are thought to be involved in linking dynein to cargos and to adapter proteins that regulate dynein function. Cytoplasmic dynein 1 acts as a motor for the intracellular retrograde motility of vesicles and organelles along microtubules. May play a role…
MCL	20	Medium Aqua Marine	4	Nedd1	10116.ENSRNOP00000005463	Neural precursor cell expressed, developmentally down-regulated 1
MCL	20	Medium Aqua Marine	4	Pcnt	10116.ENSRNOP00000039329	Pericentrin
MCL	20	Medium Aqua Marine	4	Pde4dip	10116.ENSRNOP00000024900	Phosphodiesterase 4d interacting protein; Functions as an anchor sequestering components of the cAMP- dependent pathway to Golgi and/or centrosomes . May participate in microtubule dynamics, promoting microtubule assembly, in an isoform-specific manner. Depending upon the cell context, may act at the level of the Golgi apparatus or that of the centrosome. In complex with AKAP9, recruits CAMSAP2 t…
MCL	21	Medium Aqua Marine 2	4	LOC498276	10116.ENSRNOP00000064819	Low affinity immunoglobulin gamma Fc region receptor III-like
MCL	21	Medium Aqua Marine 2	4	Lilrb3	10116.ENSRNOP00000015054	Neutrophil immunoglobulin-like receptor 1; Leukocyte immunoglobulin-like receptor, subfamily B (with TM and ITIM domains), member 3
MCL	21	Medium Aqua Marine 2	4	Lilrb3l	10116.ENSRNOP00000056086	Leukocyte immunoglobulin-like receptor, subfamily B (with TM and ITIM domains), member 3-like
MCL	21	Medium Aqua Marine 2	4	Rtn4	10116.ENSRNOP00000006443	Reticulon-4; Developmental neurite growth regulatory factor with a role as a negative regulator of axon-axon adhesion and growth, and as a facilitator of neurite branching. Regulates neurite fasciculation, branching and extension in the developing nervous system. Involved in down-regulation of growth, stabilization of wiring and restriction of plasticity in the adult CNS. Regulates the radial mig…
MCL	22	Aquamarine 7	4	Bin1	10116.ENSRNOP00000017573	Myc box-dependent-interacting protein 1; May be involved in regulation of synaptic vesicle endocytosis. May act as a tumor suppressor and inhibits malignant cell transformation
MCL	22	Aquamarine 7	4	Ntsr1	10116.ENSRNOP00000035997	Neurotensin receptor type 1; G-protein coupled receptor for the tridecapeptide neurotensin (NTS). Signaling is effected via G proteins that activate a phosphatidylinositol-calcium second messenger system. Signaling leads to the activation of downstream MAP kinases and protects cells against apoptosis (By similarity)
MCL	22	Aquamarine 7	4	Picalm	10116.ENSRNOP00000025415	Phosphatidylinositol-binding clathrin assembly protein; Cytoplasmic adapter protein that plays a critical role in clathrin-mediated endocytosis which is important in processes such as internalization of cell receptors, synaptic transmission or removal of apoptotic cells. Recruits AP-2 and attaches clathrin triskelions to the cytoplasmic side of plasma membrane leading to clathrin-coated vesicles …
MCL	22	Aquamarine 7	4	Sort1	10116.ENSRNOP00000051102	Sortilin 1; Functions as a sorting receptor in the Golgi compartment and as a clearance receptor on the cell surface. Required for protein transport from the Golgi apparatus to the lysosomes by a pathway that is independent of the mannose-6-phosphate receptor (M6PR). Also required for protein transport from the Golgi apparatus to the endosomes. Promotes neuronal apoptosis by mediating endocytosis…
MCL	23	Aquamarine 5	4	Cav1	10116.ENSRNOP00000009253	Caveolin 1; May act as a scaffolding protein within caveolar membranes. Forms a stable heterooligomeric complex with CAV2 that targets to lipid rafts and drives caveolae formation. Mediates the recruitment of CAVIN proteins (CAVIN1/2/3/4) to the caveolae (By similarity). Interacts directly with G-protein alpha subunits and can functionally regulate their activity (By similarity). Involved in the …
MCL	23	Aquamarine 5	4	Cldn2	10116.ENSRNOP00000067957	Claudin 2; Claudin; Plays a major role in tight junction-specific obliteration of the intercellular space, through calcium- independent cell-adhesion activity
MCL	23	Aquamarine 5	4	Prkcdbp	10116.ENSRNOP00000024119	Caveolae-associated protein 3; Regulates the traffic and/or budding of caveolae. Plays a role in caveola formation in a tissue-specific manner. Required for the formation of caveolae in smooth muscle but not in the lung and heart endothelial cells. Regulates the equilibrium between cell surface-associated and cell surface-dissociated caveolae by promoting the rapid release of caveolae from the ce…
MCL	23	Aquamarine 5	4	Ptrf	10116.ENSRNOP00000026783	Polymerase i and transcript release factor; Plays an important role in caveolae formation and organization. Essential for the formation of caveolae in all tissues. Core component of the CAVIN complex which is essential for recruitment of the complex to the caveolae in presence of calveolin-1 (CAV1). Essential for normal oligomerization of CAV1. Promotes ribosomal transcriptional activity in respo…
MCL	24	Aquamarine 3	3	Clybl	10116.ENSRNOP00000018918	Citramalyl-CoA lyase, mitochondrial; Mitochondrial citramalyl-CoA lyase indirectly involved in the vitamin B12 metabolism. Converts citramalyl-CoA into acetyl-CoA and pyruvate in the C5-dicarboxylate catabolism pathway. The C5-dicarboxylate catabolism pathway is required to detoxify itaconate, a vitamin B12-poisoning metabolite. Also acts as a malate synthase in vitro, converting glyoxylate and a…
MCL	24	Aquamarine 3	3	Poli	10116.ENSRNOP00000016189	Polymerase (dna directed), iota (predicted), isoform cra_c; Polymerase (DNA directed), iota
MCL	24	Aquamarine 3	3	Rrn3	10116.ENSRNOP00000004459	RNA polymerase I-specific transcription initiation factor RRN3-like
MCL	25	Aquamarine	3	Akr1b1	10116.ENSRNOP00000012879	Aldose reductase; Catalyzes the NADPH-dependent reduction of a wide variety of carbonyl-containing compounds to their corresponding alcohols with a broad range of catalytic efficiencies; Belongs to the aldo/keto reductase family
MCL	25	Aquamarine	3	Akr7a3	10116.ENSRNOP00000024160	Aflatoxin B1 aldehyde reductase member 3; Can reduce the dialdehyde protein-binding form of aflatoxin B1 (AFB1) to the non-binding AFB1 dialcohol. Probably involved in protection of liver against the toxic and carcinogenic effects of AFB1, a potent hepatocarcinogen
MCL	25	Aquamarine	3	RGD1560795	10116.ENSRNOP00000030860	Similar to Sepiapterin reductase (SPR)
MCL	26	Cyan	3	Rgs10	10116.ENSRNOP00000027375	Regulator of G-protein signaling 10; Regulates G protein-coupled receptor signaling cascades, including signaling downstream of the muscarinic acetylcholine receptor CHRM2. Inhibits signal transduction by increasing the GTPase activity of G protein alpha subunits, thereby driving them into their inactive GDP-bound form. Modulates the activity of potassium channels that are activated in response t…
MCL	26	Cyan	3	Rgs16	10116.ENSRNOP00000029844	Regulator of g-protein signaling 16; Regulates G protein-coupled receptor signaling cascades. Inhibits signal transduction by increasing the GTPase activity of G protein alpha subunits, thereby driving them into their inactive GDP- bound form. Plays an important role in the phototransduction cascade by regulating the lifetime and effective concentration of activated transducin alpha. May regulate…
MCL	26	Cyan	3	Rgs2	10116.ENSRNOP00000005156	Regulator of G-protein signaling 2; Regulates G protein-coupled receptor signaling cascades. Inhibits signal transduction by increasing the GTPase activity of G protein alpha subunits, thereby driving them into their inactive GDP-bound form (By similarity). It is involved in the negative regulation of the angiotensin-activated signaling pathway (By similarity). Plays a role in the regulation of b…
MCL	27	Aquamarine 2	3	Dmd	10116.ENSRNOP00000029969	Dystrophin; Anchors the extracellular matrix to the cytoskeleton via F-actin. Ligand for dystroglycan. Component of the dystrophin- associated glycoprotein complex which accumulates at the neuromuscular junction (NMJ) and at a variety of synapses in the peripheral and central nervous systems and has a structural function in stabilizing the sarcolemma. Also implicated in signaling events and synap…
MCL	27	Aquamarine 2	3	Sgce	10116.ENSRNOP00000064432	Sarcoglycan, epsilon; Component of the sarcoglycan complex, a subcomplex of the dystrophin-glycoprotein complex which forms a link between the F-actin cytoskeleton and the extracellular matrix
MCL	27	Aquamarine 2	3	Sntb1	10116.ENSRNOP00000006423	Syntrophin, basic 1 (predicted); Syntrophin, beta 1
MCL	28	Aquamarine 4	3	Gfap	10116.ENSRNOP00000032389	Glial fibrillary acidic protein; GFAP, a class-III intermediate filament, is a cell- specific marker that, during the development of the central nervous system, distinguishes astrocytes from other glial cells
MCL	28	Aquamarine 4	3	Mbp	10116.ENSRNOP00000022303	Myelin basic protein; Is, with PLP, the most abundant protein component of the myelin membrane in the CNS. Has a role in both the formation and stabilization of this compact multilayer arrangement of bilayers. Each splice variant and charge isomer may have a specialized function in the assembly of an optimized, biochemically functional myelin membrane (By similarity)
MCL	28	Aquamarine 4	3	Slc1a2	10116.ENSRNOP00000007604	Solute carrier family 1 (glial high affinity glutamate transporter), member 2; Sodium-dependent, high-affinity amino acid transporter that mediates the uptake of L-glutamate and also L-aspartate and D-aspartate . Functions as a symporter that transports one amino acid molecule together with two or three Na(+) ions and one proton, in parallel with the counter-transport of one K(+) ion . Mediates C…
MCL	29	Aquamarine 6	3	Dpysl2	10116.ENSRNOP00000012996	Dihydropyrimidinase-related protein 2; Plays a role in neuronal development and polarity, as well as in axon growth and guidance, neuronal growth cone collapse and cell migration. Necessary for signaling by class 3 semaphorins and subsequent remodeling of the cytoskeleton. May play a role in endocytosis (By similarity); Belongs to the metallo-dependent hydrolases superfamily. Hydantoinase/dihydro…
MCL	29	Aquamarine 6	3	Plxna1	10116.ENSRNOP00000022951	Plexin A1
MCL	29	Aquamarine 6	3	Sema6c	10116.ENSRNOP00000050221	Semaphorin-6C; Shows growth cone collapsing activity on dorsal root ganglion (DRG) neurons in vitro. May be a stop signal for the DRG neurons in their target areas, and possibly also for other neurons. May also be involved in the maintenance and remodeling of neuronal connections
MCL	30	Sky Blue 7	3	Cryab	10116.ENSRNOP00000055901	Alpha-crystallin B chain; May contribute to the transparency and refractive index of the lens. Has chaperone-like activity, preventing aggregation of various proteins under a wide range of stress conditions; Belongs to the small heat shock protein (HSP20) family
MCL	30	Sky Blue 7	3	Prnp	10116.ENSRNOP00000028881	Major prion protein; Its primary physiological function is unclear. May play a role in neuronal development and synaptic plasticity. May be required for neuronal myelin sheath maintenance. May promote myelin homeostasis through acting as a agonist for ADGRG6 receptor. May play a role in iron uptake and iron homeostasis. Soluble oligomers are toxic to cultured neuroblastoma cells and induce apopto…
MCL	30	Sky Blue 7	3	Tubb2b	10116.ENSRNOP00000023582	Tubulin beta-2B chain; Tubulin is the major constituent of microtubules. It binds two moles of GTP, one at an exchangeable site on the beta chain and one at a non-exchangeable site on the alpha chain. Plays a critical role in proper axon guidance in both central and peripheral axon tracts. Implicated in neuronal migration (By similarity); Belongs to the tubulin family
MCL	31	Sky Blue 5	3	Slc1a4	10116.ENSRNOP00000007002	Amino acid transporter; Solute carrier family 1 (glutamate/neutral amino acid transporter), member 4
MCL	31	Sky Blue 5	3	Slc3a2	10116.ENSRNOP00000025196	4F2 cell-surface antigen heavy chain; Required for the function of light chain amino-acid transporters. Involved in sodium-independent, high-affinity transport of large neutral amino acids such as phenylalanine, tyrosine, leucine, arginine and tryptophan. Involved in guiding and targeting of LAT1 and LAT2 to the plasma membrane. When associated with SLC7A6 or SLC7A7 acts as an arginine/glutamine …
MCL	31	Sky Blue 5	3	Slc7a6	10116.ENSRNOP00000027117	Solute carrier family 7 (cationic amino acid transporter, y+ system), member 6 (predicted); Solute carrier family 7 (amino acid transporter light chain, y+L system), member 6
MCL	32	Sky Blue 3	3	Ddx10	10116.ENSRNOP00000017683	Atp-dependent rna helicase ddx10/dbp4; RNA helicase; DEAD (Asp-Glu-Ala-Asp) box polypeptide 10
MCL	32	Sky Blue 3	3	Mterfd3	10116.ENSRNOP00000009135	Transcription termination factor 2, mitochondrial; Binds mitochondrial DNA and plays a role in the regulation of transcription of mitochondrial mRNA and rRNA species
MCL	32	Sky Blue 3	3	Nsun4	10116.ENSRNOP00000016013	5-methylcytosine rRNA methyltransferase NSUN4; Belongs to the class I-like SAM-binding methyltransferase superfamily. RsmB/NOP family
MCL	33	Sky Blue	3	Acss1	10116.ENSRNOP00000009627	acyl-CoA synthetase short-chain family member 1
MCL	33	Sky Blue	3	Acyp2	10116.ENSRNOP00000061028	Acylphosphatase-2; Its physiological role is not yet clear
MCL	33	Sky Blue	3	Aldh1a7	10116.ENSRNOP00000024093	Aldehyde dehydrogenase, cytosolic 1; Aldehyde dehydrogenase family 1, subfamily A7
MCL	34	Sky Blue 2	3	Sesn1	10116.ENSRNOP00000060435	Sestrin 1 (Predicted), isoform CRA_a; Sestrin 1
MCL	34	Sky Blue 2	3	Sesn3	10116.ENSRNOP00000011008	Sestrin 3 (predicted); Sestrin 3
MCL	34	Sky Blue 2	3	Tcirg1	10116.ENSRNOP00000023425	T-cell immune regulator 1, atpase h+ transporting v0 subunit a3; V-type proton ATPase subunit a; Essential component of the vacuolar proton pump (V- ATPase), a multimeric enzyme that catalyzes the translocation of protons across the membranes. Required for assembly and activity of the V-ATPase
MCL	35	Sky Blue 4	3	Cryl1	10116.ENSRNOP00000012093	L-gulonate 3-dehydrogenase; Lambda-crystallin homolog; Crystallin, lambda 1
MCL	35	Sky Blue 4	3	Eci1	10116.ENSRNOP00000011784	Delta3-Delta2-enoyl-CoA isomerase; Able to isomerize both 3-cis and 3-trans double bonds into the 2-trans form in a range of enoyl-CoA species
MCL	35	Sky Blue 4	3	Myof	10116.ENSRNOP00000021546	Myoferlin
MCL	36	Sky Blue 6	3	Aco2	10116.ENSRNOP00000029144	Aconitate hydratase, mitochondrial; Catalyzes the isomerization of citrate to isocitrate via cis-aconitate; Belongs to the aconitase/IPM isomerase family
MCL	36	Sky Blue 6	3	Idh2	10116.ENSRNOP00000019059	Isocitrate dehydrogenase (nadp(+)) 2, mitochondrial; Isocitrate dehydrogenase [NADP], mitochondrial; Plays a role in intermediary metabolism and energy production. It may tightly associate or interact with the pyruvate dehydrogenase complex (By similarity)
MCL	36	Sky Blue 6	3	Rpe	10116.ENSRNOP00000017197	Ribulose-5-phosphate-3-epimerase
MCL	37	Cornflower Blue 5	3	H3f3c	10116.ENSRNOP00000060626	H3 histone, family 3C; Belongs to the histone H3 family
MCL	37	Cornflower Blue 5	3	H4c2	10116.ENSRNOP00000039602	Histone cluster 1, h4m; Core component of nucleosome. Nucleosomes wrap and compact DNA into chromatin, limiting DNA accessibility to the cellular machineries which require DNA as a template. Histones thereby play a central role in transcription regulation, DNA repair, DNA replication and chromosomal stability. DNA accessibility is regulated via a complex set of post-translational modifications of…
MCL	37	Cornflower Blue 5	3	Mllt3	10116.ENSRNOP00000015094	MLLT3, super elongation complex subunit; Myeloid/lymphoid or mixed-lineage leukemia (trithorax homolog, Drosophila); translocated to, 3
MCL	38	Cornflower Blue 4	3	Ahnak	10116.ENSRNOP00000066103	Neuroblast differentiation-associated protein ahnak; AHNAK nucleoprotein
MCL	38	Cornflower Blue 4	3	Dysf	10116.ENSRNOP00000061606	Dysferlin (Predicted), isoform CRA_a; Dysferlin
MCL	38	Cornflower Blue 4	3	Trim72	10116.ENSRNOP00000030976	Tripartite motif-containing protein 72; Muscle-specific protein that plays a central role in cell membrane repair by nucleating the assembly of the repair machinery at injury sites. Specifically binds phosphatidylserine. Acts as a sensor of oxidation: upon membrane damage, entry of extracellular oxidative environment results in disulfide bond formation and homooligomerization at the injury site. …
MCL	39	Cornflower Blue 3	2	Tmed5	10116.ENSRNOP00000000083	Transmembrane emp24 domain-containing protein 5; Potential role in vesicular protein trafficking, mainly in the early secretory pathway. Required for the maintenance of the Golgi apparatus; involved in protein exchange between Golgi stacks during assembly. Probably not required for COPI-vesicle- mediated retrograde transport (By similarity)
MCL	39	Cornflower Blue 3	2	Wnt4	10116.ENSRNOP00000018064	Wingless-type mmtv integration site family, member 4; Ligand for members of the frizzled family of seven transmembrane receptors. Plays an important role in the embryonic development of the urogenital tract and the lung. Required for normal mesenchyme to epithelium transition during embryonic kidney development. Required for the formation of early epithelial renal vesicles during kidney developme…
MCL	40	Cornflower Blue	2	Agpat1	10116.ENSRNOP00000000500	1-acylglycerol-3-phosphate O-acyltransferase 1; Belongs to the 1-acyl-sn-glycerol-3-phosphate acyltransferase family
MCL	40	Cornflower Blue	2	Agpat9	10116.ENSRNOP00000002936	Glycerol-3-phosphate O-acyltransferase 3/4; Glycerol-3-phosphate acyltransferase 3; May transfer the acyl-group from acyl-coA to the sn-1 position of glycerol-3-phosphate, an essential step in glycerolipid biosynthesis. Also transfers the acyl-group from acyl-coA to the sn-2 position of 1-acyl-sn-glycerol-3-phosphate (lysophosphatidic acid, or LPA), forming 1,2-diacyl-sn-glycerol-3- phosphate (ph…
MCL	41	Blue	2	Gmnn	10116.ENSRNOP00000025389	Geminin, dna replication inhibitor; Geminin (Predicted), isoform CRA_a; Geminin
MCL	41	Blue	2	Psmb9	10116.ENSRNOP00000000532	20S proteasome subunit beta 9; The proteasome is a multicatalytic proteinase complex which is characterized by its ability to cleave peptides with Arg, Phe, Tyr, Leu, and Glu adjacent to the leaving group at neutral or slightly basic pH. The proteasome has an ATP-dependent proteolytic activity. This subunit is involved in antigen processing to generate class I binding peptides
MCL	42	Cornflower Blue 2	2	Mrpl14	10116.ENSRNOP00000026716	39S ribosomal protein L14, mitochondrial; May form part of 2 intersubunit bridges in the assembled ribosome. Upon binding to MALSU1, intersubunit bridge formation is blocked, preventing ribosome formation and repressing translation
MCL	42	Cornflower Blue 2	2	Mrps18b	10116.ENSRNOP00000001058	Mitochondrial ribosomal protein s18b, isoform cra_a; Mitochondrial ribosomal protein S18B
MCL	43	Medium Slate Blue 5	2	Arhgef37	10116.ENSRNOP00000037964	Rho guanine nucleotide exchange factor 37; May act as a guanine nucleotide exchange factor (GEF)
MCL	43	Medium Slate Blue 5	2	Fgd4	10116.ENSRNOP00000002491	Fyve, rhogef and ph domain containing 4; Activates CDC42, a member of the Ras-like family of Rho- and Rac proteins, by exchanging bound GDP for free GTP. Plays a role in regulating the actin cytoskeleton and cell shape. Activates MAPK8
MCL	44	Medium Slate Blue 4	2	Abhd6	10116.ENSRNOP00000012271	Abhydrolase domain-containing protein 6; Monoacylglycerol lipase ABHD6; Lipase that preferentially hydrolysis medium-chain saturated monoacylglycerols including 2-arachidonoylglycerol. Through 2-arachidonoylglycerol degradation may regulate endocannabinoid signaling pathways. May also have a lysophosphatidyl lipase activity with a preference for lysophosphatidylglycerol among other lysophospholip…
MCL	44	Medium Slate Blue 4	2	Naaa	10116.ENSRNOP00000003102	N-acylethanolamine-hydrolysing acid amidase; N-acylethanolamine-hydrolyzing acid amidase; Degrades bioactive fatty acid amides to their corresponding acids, with the following preference: N- palmitoylethanolamine > N-myristoylethanolamine > N- stearoylethanolamine > N-oleoylethanolamine > N- linoleoylethanolamine > N-arachidonoylethanolamine
MCL	45	Medium Slate Blue	2	Cish	10116.ENSRNOP00000041734	Cytokine inducible sh2-containing protein; SOCS family proteins form part of a classical negative feedback system that regulates cytokine signal transduction. CIS is involved in the negative regulation of cytokines that signal through the JAK-STAT5 pathway such as erythropoietin, prolactin and interleukin 3 (IL3) receptor. Inhibits STAT5 trans-activation by suppressing its tyrosine phosphorylatio…
MCL	45	Medium Slate Blue	2	Stat4	10116.ENSRNOP00000020032	Signal transducer and activator of transcription 4
MCL	46	Medium Slate Blue 2	2	Sec14l1	10116.ENSRNOP00000003690	Similar to SEC14-like 1 (Predicted); SEC14-like 1 (S. cerevisiae)
MCL	46	Medium Slate Blue 2	2	Sestd1	10116.ENSRNOP00000016837	SEC14 and spectrin domains 1
MCL	47	Medium Slate Blue 3	2	Pigg	10116.ENSRNOP00000067732	GPI ethanolamine phosphate transferase 2-like
MCL	47	Medium Slate Blue 3	2	Pigl	10116.ENSRNOP00000004113	N-acetylglucosaminyl-phosphatidylinositol de-N-acetylase; Involved in the second step of GPI biosynthesis. De-N- acetylation of N-acetylglucosaminyl-phosphatidylinositol; Belongs to the PIGL family
MCL	48	Medium Purple 2	2	Ryr1	10116.ENSRNOP00000027893	Ryanodine receptor 1; Calcium channel that mediates the release of Ca(2+) from the sarcoplasmic reticulum into the cytoplasm and thereby plays a key role in triggering muscle contraction following depolarization of T-tubules . Repeated very high-level exercise increases the open probability of the channel and leads to Ca(2+) leaking into the cytoplasm (By similarity). Can also mediate the release…
MCL	48	Medium Purple 2	2	Stim1	10116.ENSRNOP00000027685	Stromal interaction molecule 1; Plays a role in mediating store-operated Ca(2+) entry (SOCE), a Ca(2+) influx following depletion of intracellular Ca(2+) stores (By similarity). Acts as Ca(2+) sensor in the endoplasmic reticulum via its EF-hand domain. Upon Ca(2+) depletion, translocates from the endoplasmic reticulum to the plasma membrane where it activates the Ca(2+) release-activated Ca(2+) (…
MCL	49	Medium Purple	2	Rad9b	10116.ENSRNOP00000042520	Cell cycle checkpoint control protein RAD9B; RAD9 homolog B (S. pombe)
MCL	49	Medium Purple	2	Topbp1	10116.ENSRNOP00000013265	Topoisomerase (DNA) II binding protein 1
MCL	50	Medium Purple 3	2	Acmsd	10116.ENSRNOP00000005206	2-amino-3-carboxymuconate-6-semialdehyde decarboxylase; Converts alpha-amino-beta-carboxymuconate-epsilon- semialdehyde (ACMS) to alpha-aminomuconate semialdehyde (AMS). ACMS can be converted non-enzymatically to quinolate (QA), a key precursor of NAD, and a potent endogenous excitotoxin of neuronal cells which is implicated in the pathogenesis of various neurodegenerative disorders. In the prese…
MCL	50	Medium Purple 3	2	Dnajc27	10116.ENSRNOP00000005317	Dnaj heat shock protein family (hsp40) member c27; DnaJ homolog subfamily C member 27; GTPase which can activate the MEK/ERK pathway and induce cell transformation when overexpressed. May act as a nuclear scaffold for MAPK1, probably by association with MAPK1 nuclear export signal leading to enhanced ERK1/ERK2 signaling
MCL	51	Medium Purple 4	2	Rangrf	10116.ENSRNOP00000006883	RAN guanine nucleotide release factor
MCL	51	Medium Purple 4	2	Scn1b	10116.ENSRNOP00000028653	Sodium channel subunit beta-1; Crucial in the assembly, expression, and functional modulation of the heterotrimeric complex of the sodium channel. The subunit beta-1 can modulate multiple alpha subunit isoforms from brain, skeletal muscle, and heart. Its association with neurofascin may target the sodium channels to the nodes of Ranvier of developing axons and retain these channels at the nodes i…
MCL	52	Medium Purple 5	2	Egln1	10116.ENSRNOP00000026767	Hypoxia-inducible factor prolyl hydroxylase; Egl nine homolog 1; Cellular oxygen sensor that catalyzes, under normoxic conditions, the post-translational formation of 4-hydroxyproline in hypoxia-inducible factor (HIF) alpha proteins. Hydroxylates a specific proline found in each of the oxygen-dependent degradation (ODD) domains (N-terminal, NODD, and C-terminal, CODD) of HIF1A. Also hydroxylates …
MCL	52	Medium Purple 5	2	Egln3	10116.ENSRNOP00000007219	Hypoxia-inducible factor prolyl hydroxylase; Plays a crucial role in DNA damage response (DDR) by hydroxylating TELO2, promoting its interaction with ATR which is required for activation of the ATR/CHK1/p53 pathway (By similarity). Cellular oxygen sensor that catalyzes, under normoxic conditions, the post-translational formation of 4-hydroxyproline in hypoxia-inducible factor (HIF) alpha proteins…
MCL	53	Medium Purple 6	2	Etnppl	10116.ENSRNOP00000065383	Ethanolamine-phosphate phospho-lyase; Belongs to the class-III pyridoxal-phosphate-dependent aminotransferase family
MCL	53	Medium Purple 6	2	Phospho1	10116.ENSRNOP00000007352	Phosphoethanolamine/phosphocholine phosphatase 1; Phosphatase, orphan 1
MCL	54	Orchid 7	2	Mss51	10116.ENSRNOP00000010179	Putative protein MSS51 homolog, mitochondrial; MSS51 mitochondrial translational activator
MCL	54	Orchid 7	2	Mybph	10116.ENSRNOP00000044331	Myosin binding protein h; Binds to myosin; probably involved in interaction with thick myofilaments in the A-band
MCL	55	Orchid 6	2	Ppapdc3	10116.ENSRNOP00000013507	Inactive phospholipid phosphatase 7; Plays a role as negative regulator of myoblast differentiation, in part through effects on MTOR signaling. Has no detectable enzymatic activity (By similarity)
MCL	55	Orchid 6	2	Tmem38a	10116.ENSRNOP00000059284	Trimeric intracellular cation channel type A; Monovalent cation channel required for maintenance of rapid intracellular calcium release. May act as a potassium counter-ion channel that functions in synchronization with calcium release from intracellular stores
MCL	56	Orchid 5	2	Dkk3	10116.ENSRNOP00000022301	Dickkopf WNT signaling pathway inhibitor 3
MCL	56	Orchid 5	2	Kremen1	10116.ENSRNOP00000013543	Kringle containing transmembrane protein 1; Receptor for Dickkopf proteins. Cooperates with DKK1/2 to inhibit Wnt/beta-catenin signaling by promoting the endocytosis of Wnt receptors LRP5 and LRP6. In the absence of DKK1, potentiates Wnt-beta- catenin signaling by maintaining LRP5 or LRP6 at the cell membrane. Can trigger apoptosis in a Wnt-independent manner and this apoptotic activity is inhibi…
MCL	57	Orchid 3	2	Pard6b	10116.ENSRNOP00000014568	Par-6 (Partitioning defective 6) homolog beta (C. elegans) (Predicted); Par-6 family cell polarity regulator beta
MCL	57	Orchid 3	2	Rhoq	10116.ENSRNOP00000020822	Rho-related GTP-binding protein RhoQ; Plasma membrane-associated small GTPase which cycles between an active GTP-bound and an inactive GDP-bound state. In active state binds to a variety of effector proteins to regulate cellular responses. Involved in epithelial cell polarization processes. May play a role in CFTR trafficking to the plasma membrane. Causes the formation of thin, actin-rich surfac…
MCL	58	Violet 4	2	Slc25a24	10116.ENSRNOP00000027765	Solute carrier family 25 (mitochondrial phosphate transporter), member 23/24/25/41; Solute carrier family 25 (mitochondrial carrier, phosphate carrier), member 24; Belongs to the mitochondrial carrier (TC 2.A.29) family
MCL	58	Violet 4	2	Slc25a4	10116.ENSRNOP00000014704	Solute carrier family 25 (mitochondrial adenine nucleotide translocator), member 4/5/6/31; Involved in mitochondrial ADP/ATP transport. Catalyzes the exchange of cytoplasmic ADP with mitochondrial ATP across the mitochondrial inner membrane
MCL	59	Violet 2	2	Gyg1	10116.ENSRNOP00000014837	Glycogenin-1; Self-glucosylates, via an inter-subunit mechanism, to form an oligosaccharide primer that serves as substrate for glycogen synthase
MCL	59	Violet 2	2	Gys1	10116.ENSRNOP00000028271	Glycogen [starch] synthase, muscle; Transfers the glycosyl residue from UDP-Glc to the non- reducing end of alpha-1,4-glucan; Belongs to the glycosyltransferase 3 family
MCL	60	Purple	2	Anxa1	10116.ENSRNOP00000023664	Annexin A1; Plays important roles in the innate immune response as effector of glucocorticoid-mediated responses and regulator of the inflammatory process. Has anti-inflammatory activity. Plays a role in glucocorticoid-mediated down-regulation of the early phase of the inflammatory response. Promotes resolution of inflammation and wound healing (By similarity). Functions at least in part by activ…
MCL	60	Purple	2	S100a6	10116.ENSRNOP00000015612	Protein S100-A6; May function as calcium sensor and modulator, contributing to cellular calcium signaling. May function by interacting with other proteins, such as TPR-containing proteins, and indirectly play a role in many physiological processes such as the reorganization of the actin cytoskeleton and in cell motility. Binds 2 calcium ions. Calcium binding is cooperative (By similarity); Belong…
MCL	61	Violet	2	Alkbh2	10116.ENSRNOP00000030705	AlkB homolog 2, alpha-ketoglutarate-dependent dioxygenase; alkB, alkylation repair homolog 2 (E. coli)
MCL	61	Violet	2	Fto	10116.ENSRNOP00000015718	Fto, alpha-ketoglutarate dependent dioxygenase; Alpha-ketoglutarate-dependent dioxygenase FTO; Dioxygenase that repairs alkylated DNA and RNA by oxidative demethylation. Has highest activity towards single- stranded RNA containing 3-methyluracil, followed by single- stranded DNA containing 3-methylthymine. Has low demethylase activity towards single-stranded DNA containing 1-methyladenine or 3-me…
MCL	62	Violet 3	2	Myoz3	10116.ENSRNOP00000025989	Synaptopodin; Actin-associated protein that may play a role in modulating actin-based shape and motility of dendritic spines and renal podocyte foot processes. Seems to be essential for the formation of spine apparatuses in spines of telencephalic neurons, which is involved in synaptic plasticity; Belongs to the synaptopodin family
MCL	62	Violet 3	2	Podxl	10116.ENSRNOP00000016991	Podocalyxin-like; Podocalyxin; Involved in the regulation of both adhesion and cell morphology and cancer progression. Function as an anti-adhesive molecule that maintains an open filtration pathway between neighboring foot processes in the podocyte by charge repulsion. Acts as a pro-adhesive molecule, enhancing the adherence of cells to immobilized ligands, increasing the rate of migration and c…
MCL	63	Orchid 2	2	Plxnb1	10116.ENSRNOP00000048230	Plexin B1
MCL	63	Orchid 2	2	Sema4d	10116.ENSRNOP00000018378	Semaphorin 4D; Sema domain, immunoglobulin domain (Ig), transmembrane domain (TM) and short cytoplasmic domain, (semaphorin) 4D; Belongs to the semaphorin family
MCL	64	Orchid	2	Scly	10116.ENSRNOP00000027220	Selenocysteine lyase; Catalyzes the decomposition of L-selenocysteine to L- alanine and elemental selenium
MCL	64	Orchid	2	Sepw1	10116.ENSRNOP00000018559	Selenoprotein w; Plays a role as a glutathione (GSH)-dependent antioxidant. May be involved in a redox-related process. May play a role in the myopathies of selenium deficiency
MCL	65	Orchid 4	2	Il1r1	10116.ENSRNOP00000019673	Receptor for IL1A, IL1B and IL1RN. After binding to interleukin-1 associates with the coreceptor IL1RAP to form the high affinity interleukin-1 receptor complex which mediates interleukin-1- dependent activation of NF-kappa-B, MAPK and other pathways. Signaling involves the recruitment of adapter molecules such as TOLLIP, MYD88, and IRAK1 or IRAK2 via the respective TIR domains of the receptor/co…
MCL	65	Orchid 4	2	Il33	10116.ENSRNOP00000022056	Interleukin-33; Cytokine that binds to and signals through the IL1RL1/ST2 receptor which in turn activates NF-kappa-B and MAPK signaling pathways in target cells. Involved in the maturation of Th2 cells inducing the secretion of T-helper type 2-associated cytokines. Also involved in activation of mast cells, basophils, eosinophils and natural killer cells. Acts as a chemoattractant for Th2 cells,…
MCL	66	Hot Pink 4	2	Amot	10116.ENSRNOP00000040549	Angiomotin
MCL	66	Hot Pink 4	2	Wwtr1	10116.ENSRNOP00000022507	Transcriptional co-activator with PDZ-binding motif (TA)Z, isoform CRA_b; WW domain containing transcription regulator 1
MCL	67	Hot Pink 2	2	Pla2g12a	10116.ENSRNOP00000062381	Phospholipase A2, group XIIA
MCL	67	Hot Pink 2	2	Pla2g2a	10116.ENSRNOP00000022827	Phospholipase A2, membrane associated; Catalyzes the calcium-dependent hydrolysis of the 2-acyl groups in 3-sn-phosphoglycerides. Thought to participate in the regulation of phospholipid metabolism in biomembranes including eicosanoid biosynthesis. Acts as a ligand for integrins. Binds to and activates integrins ITGAV:ITGB3, ITGA4:ITGB1 and ITGA5:ITGB1. Independent of its catalytic activity, acti…
MCL	68	Hot Pink	2	Prkab2	10116.ENSRNOP00000062137	Non-catalytic subunit of AMP-activated protein kinase (AMPK), an energy sensor protein kinase that plays a key role in regulating cellular energy metabolism. In response to reduction of intracellular ATP levels, AMPK activates energy-producing pathways and inhibits energy-consuming processes: inhibits protein, carbohydrate and lipid biosynthesis, as well as cell growth and proliferation. AMPK act…
MCL	68	Hot Pink	2	Prkar2a	10116.ENSRNOP00000027552	cAMP-dependent protein kinase type II-alpha regulatory subunit; Regulatory subunit of the cAMP-dependent protein kinases involved in cAMP signaling in cells. Type II regulatory chains mediate membrane association by binding to anchoring proteins, including the MAP2 kinase
MCL	69	Hot Pink 3	2	Map3k5	10116.ENSRNOP00000051338	Mitogen-activated protein kinase kinase kinase 5
MCL	69	Hot Pink 3	2	Txnip	10116.ENSRNOP00000028793	Thioredoxin-interacting protein; May act as an oxidative stress mediator by inhibiting thioredoxin activity or by limiting its bioavailability. Interacts with COPS5 and restores COPS5-induced suppression of CDKN1B stability, blocking the COPS5-mediated translocation of CDKN1B from the nucleus to the cytoplasm. Inhibits the proteasomal degradation of DDIT4, and thereby contributes to the inhibitio…
MCL	70	Pale Violet Red 2	2	Dis3	10116.ENSRNOP00000029411	DIS3 exosome endoribonuclease and 3'-5' exoribonuclease; Belongs to the RNR ribonuclease family
MCL	70	Pale Violet Red 2	2	Rpl30	10116.ENSRNOP00000054398	Large subunit ribosomal protein l30e; Ribosomal protein L30; Belongs to the eukaryotic ribosomal protein eL30 family
MCL	71	Pale Violet Red	2	Pik3c2b	10116.ENSRNOP00000051488	Phosphatidylinositol-4-phosphate 3-kinase, catalytic subunit type 2 beta; Belongs to the PI3/PI4-kinase family
MCL	71	Pale Violet Red	2	Pik3r5	10116.ENSRNOP00000030578	Phosphoinositide-3-kinase regulatory subunit 5/6; Phosphoinositide-3-kinase, regulatory subunit 5
MCL	72	Pink	2	Cndp1	10116.ENSRNOP00000034652	Beta-ala-his dipeptidase; Carnosine dipeptidase 1 (metallopeptidase M20 family); Belongs to the peptidase M20A family
MCL	72	Pink	2	Hdc	10116.ENSRNOP00000041885	Histidine decarboxylase; Catalyzes the biosynthesis of histamine from histidine
MCL	73	Light Coral 3	2	Mt1m	10116.ENSRNOP00000041060	Metallothionein 1/2; Metallothionein; Metallothioneins have a high content of cysteine residues that bind various heavy metals
MCL	73	Light Coral 3	2	Mt2A	10116.ENSRNOP00000062585	Metallothionein-2; Metallothioneins have a high content of cysteine residues that bind various heavy metals; these proteins are transcriptionally regulated by both heavy metals and glucocorticoids
MCL	74	Light Coral 2	2	Mocos	10116.ENSRNOP00000061024	Molybdenum cofactor sulfurtransferase; Sulfurates the molybdenum cofactor. Sulfation of molybdenum is essential for xanthine dehydrogenase (XDH) and aldehyde oxidase (ADO) enzymes in which molybdenum cofactor is liganded by 1 oxygen and 1 sulfur atom in active form
MCL	74	Light Coral 2	2	Nfs1	10116.ENSRNOP00000066678	annotation not available
MCL	75	Light Coral	1	Mapt	10116.ENSRNOP00000006856	Microtubule-associated protein tau; Promotes microtubule assembly and stability, and might be involved in the establishment and maintenance of neuronal polarity. The C-terminus binds axonal microtubules while the N-terminus binds neural plasma membrane components, suggesting that tau functions as a linker protein between both. Axonal polarity is predetermined by tau localization (in the neuronal …
