# Supplementary material for: Sanghuangporus vaninii extract ameliorates hyperlipidemia in rats by mechanisms identified with transcriptome analysis
Source: Food Sci Nutr. 2024 Feb 16;12(5):3360–76. doi: 10.1002/fsn3.4002 (PMC11077191; doi:10.1002/fsn3.4002)
Supplement: Supplementary file 9 — Table S9 [file FSN3-12-3360-s001.xlsx]

## Sheet: Cluster 2 enrichment.KEGG
Supplementary Table S8 H-SVE vs Model PPI cluster 2 function
#term ID	term description	observed gene count	background gene count	strength	false discovery rate	matching proteins in your network (IDs)	matching proteins in your network (labels)
rno01100	Metabolic pathways	15	1450	1.17	6.22e-15	10116.ENSRNOP00000005612,10116.ENSRNOP00000005729,10116.ENSRNOP00000008813,10116.ENSRNOP00000012036,10116.ENSRNOP00000013374,10116.ENSRNOP00000013515,10116.ENSRNOP00000013729,10116.ENSRNOP00000013754,10116.ENSRNOP00000015331,10116.ENSRNOP00000017965,10116.ENSRNOP00000023329,10116.ENSRNOP00000028474,10116.ENSRNOP00000032320,10116.ENSRNOP00000048520,10116.ENSRNOP00000067809	Eno3,Pfkfb2,Hk2,Gnpnat1,Pfkm,Acot2,Acot1,Acot4,Pkm,Ldhb,Me3,Bcat2,Aldoa,Acot3,Scd
rno00010	Glycolysis / Gluconeogenesis	6	58	2.17	5.03e-10	10116.ENSRNOP00000005612,10116.ENSRNOP00000008813,10116.ENSRNOP00000013374,10116.ENSRNOP00000015331,10116.ENSRNOP00000017965,10116.ENSRNOP00000032320	Eno3,Hk2,Pfkm,Pkm,Ldhb,Aldoa
rno01040	Biosynthesis of unsaturated fatty acids	5	31	2.36	3.52e-09	10116.ENSRNOP00000013515,10116.ENSRNOP00000013729,10116.ENSRNOP00000013754,10116.ENSRNOP00000048520,10116.ENSRNOP00000067809	Acot2,Acot1,Acot4,Acot3,Scd
rno01200	Carbon metabolism	6	109	1.89	9.26e-09	10116.ENSRNOP00000005612,10116.ENSRNOP00000008813,10116.ENSRNOP00000013374,10116.ENSRNOP00000015331,10116.ENSRNOP00000023329,10116.ENSRNOP00000032320	Eno3,Hk2,Pfkm,Pkm,Me3,Aldoa
rno01230	Biosynthesis of amino acids	5	71	2	1.02e-07	10116.ENSRNOP00000005612,10116.ENSRNOP00000013374,10116.ENSRNOP00000015331,10116.ENSRNOP00000028474,10116.ENSRNOP00000032320	Eno3,Pfkm,Pkm,Bcat2,Aldoa
rno00062	Fatty acid elongation	4	29	2.29	3.63e-07	10116.ENSRNOP00000013515,10116.ENSRNOP00000013729,10116.ENSRNOP00000013754,10116.ENSRNOP00000048520	Acot2,Acot1,Acot4,Acot3
rno00051	Fructose and mannose metabolism	4	32	2.25	4.47e-07	10116.ENSRNOP00000005729,10116.ENSRNOP00000008813,10116.ENSRNOP00000013374,10116.ENSRNOP00000032320	Pfkfb2,Hk2,Pfkm,Aldoa
rno04066	HIF-1 signaling pathway	5	106	1.83	4.47e-07	10116.ENSRNOP00000005612,10116.ENSRNOP00000008813,10116.ENSRNOP00000013374,10116.ENSRNOP00000017965,10116.ENSRNOP00000032320	Eno3,Hk2,Pfkm,Ldhb,Aldoa
rno04913	Ovarian steroidogenesis	4	55	2.01	2.66e-06	10116.ENSRNOP00000013515,10116.ENSRNOP00000013729,10116.ENSRNOP00000013754,10116.ENSRNOP00000048520	Acot2,Acot1,Acot4,Acot3
rno05230	Central carbon metabolism in cancer	4	62	1.96	3.78e-06	10116.ENSRNOP00000008813,10116.ENSRNOP00000013374,10116.ENSRNOP00000015331,10116.ENSRNOP00000017965	Hk2,Pfkm,Pkm,Ldhb
rno00620	Pyruvate metabolism	3	35	2.09	7.13e-05	10116.ENSRNOP00000015331,10116.ENSRNOP00000017965,10116.ENSRNOP00000023329	Pkm,Ldhb,Me3
rno04922	Glucagon signaling pathway	3	90	1.68	0.00098	10116.ENSRNOP00000013374,10116.ENSRNOP00000015331,10116.ENSRNOP00000017965	Pfkm,Pkm,Ldhb
rno04152	AMPK signaling pathway	3	120	1.55	0.0021	10116.ENSRNOP00000005729,10116.ENSRNOP00000013374,10116.ENSRNOP00000067809	Pfkfb2,Pfkm,Scd
rno00030	Pentose phosphate pathway	2	28	2.01	0.0047	10116.ENSRNOP00000013374,10116.ENSRNOP00000032320	Pfkm,Aldoa
rno00052	Galactose metabolism	2	28	2.01	0.0047	10116.ENSRNOP00000008813,10116.ENSRNOP00000013374	Hk2,Pfkm
rno00270	Cysteine and methionine metabolism	2	45	1.8	0.0102	10116.ENSRNOP00000017965,10116.ENSRNOP00000028474	Ldhb,Bcat2
rno00520	Amino sugar and nucleotide sugar metabolism	2	47	1.78	0.0102	10116.ENSRNOP00000008813,10116.ENSRNOP00000012036	Hk2,Gnpnat1
rno04930	Type II diabetes mellitus	2	45	1.8	0.0102	10116.ENSRNOP00000008813,10116.ENSRNOP00000015331	Hk2,Pkm
rno03018	RNA degradation	2	80	1.55	0.0247	10116.ENSRNOP00000005612,10116.ENSRNOP00000013374	Eno3,Pfkm
rno03320	PPAR signaling pathway	2	78	1.56	0.0247	10116.ENSRNOP00000023329,10116.ENSRNOP00000067809	Me3,Scd
rno04919	Thyroid hormone signaling pathway	2	107	1.42	0.0412	10116.ENSRNOP00000005729,10116.ENSRNOP00000013374	Pfkfb2,Pfkm
