# Supplementary material for: Sanghuangporus vaninii extract ameliorates hyperlipidemia in rats by mechanisms identified with transcriptome analysis
Source: Food Sci Nutr. 2024 Feb 16;12(5):3360–76. doi: 10.1002/fsn3.4002 (PMC11077191; doi:10.1002/fsn3.4002)
Supplement: Supplementary file 10 — Table S10 [file FSN3-12-3360-s006.xlsx]

## Sheet: Sheet1
Supplementary Table S9 H-SVE vs Model PPI cluster 4 function
#term ID	term description	observed gene count	background gene count	strength	false discovery rate	matching proteins in your network (IDs)	matching proteins in your network (labels)
rno05204	Chemical carcinogenesis	8	82	2.31	2.35e-15	10116.ENSRNOP00000001863,10116.ENSRNOP00000004780,10116.ENSRNOP00000015802,10116.ENSRNOP00000025800,10116.ENSRNOP00000042770,10116.ENSRNOP00000045196,10116.ENSRNOP00000049925,10116.ENSRNOP00000051607	Cyp3a62,Ephx1,Cyp2c12,Gstm3,Gsta3,Cyp2b2,Cyp2b1,Cyp2c22
rno00830	Retinol metabolism	6	71	2.24	9.26e-11	10116.ENSRNOP00000001863,10116.ENSRNOP00000015802,10116.ENSRNOP00000024000,10116.ENSRNOP00000045196,10116.ENSRNOP00000049925,10116.ENSRNOP00000051607	Cyp3a62,Cyp2c12,Aldh1a1,Cyp2b2,Cyp2b1,Cyp2c22
rno00140	Steroid hormone biosynthesis	5	72	2.16	1.95e-08	10116.ENSRNOP00000001863,10116.ENSRNOP00000015802,10116.ENSRNOP00000045196,10116.ENSRNOP00000049925,10116.ENSRNOP00000051607	Cyp3a62,Cyp2c12,Cyp2b2,Cyp2b1,Cyp2c22
rno00590	Arachidonic acid metabolism	5	76	2.13	1.95e-08	10116.ENSRNOP00000015802,10116.ENSRNOP00000023385,10116.ENSRNOP00000045196,10116.ENSRNOP00000049925,10116.ENSRNOP00000051607	Cyp2c12,Ephx2,Cyp2b2,Cyp2b1,Cyp2c22
rno01100	Metabolic pathways	9	1450	1.11	5.76e-08	10116.ENSRNOP00000001863,10116.ENSRNOP00000015802,10116.ENSRNOP00000023385,10116.ENSRNOP00000024000,10116.ENSRNOP00000025800,10116.ENSRNOP00000042770,10116.ENSRNOP00000045196,10116.ENSRNOP00000049925,10116.ENSRNOP00000051607	Cyp3a62,Cyp2c12,Ephx2,Aldh1a1,Gstm3,Gsta3,Cyp2b2,Cyp2b1,Cyp2c22
rno00591	Linoleic acid metabolism	3	36	2.24	4.2e-05	10116.ENSRNOP00000001863,10116.ENSRNOP00000015802,10116.ENSRNOP00000051607	Cyp3a62,Cyp2c12,Cyp2c22
rno00980	Metabolism of xenobiotics by cytochrome P450	3	64	1.99	0.00019	10116.ENSRNOP00000004780,10116.ENSRNOP00000025800,10116.ENSRNOP00000042770	Ephx1,Gstm3,Gsta3
rno00480	Glutathione metabolism	2	60	1.84	0.0164	10116.ENSRNOP00000025800,10116.ENSRNOP00000042770	Gstm3,Gsta3
rno00982	Drug metabolism - cytochrome P450	2	63	1.82	0.0164	10116.ENSRNOP00000025800,10116.ENSRNOP00000042770	Gstm3,Gsta3
rno00983	Drug metabolism - other enzymes	2	81	1.71	0.0213	10116.ENSRNOP00000025800,10116.ENSRNOP00000042770	Gstm3,Gsta3
rno01524	Platinum drug resistance	2	77	1.73	0.0213	10116.ENSRNOP00000025800,10116.ENSRNOP00000042770	Gstm3,Gsta3
rno04750	Inflammatory mediator regulation of TRP channels	2	100	1.62	0.0294	10116.ENSRNOP00000015802,10116.ENSRNOP00000051607	Cyp2c12,Cyp2c22
rno04726	Serotonergic synapse	2	114	1.56	0.0351	10116.ENSRNOP00000015802,10116.ENSRNOP00000051607	Cyp2c12,Cyp2c22
rno05418	Fluid shear stress and atherosclerosis	2	136	1.48	0.0459	10116.ENSRNOP00000025800,10116.ENSRNOP00000042770	Gstm3,Gsta3
