# Supplementary material for: Sanghuangporus vaninii extract ameliorates hyperlipidemia in rats by mechanisms identified with transcriptome analysis
Source: Food Sci Nutr. 2024 Feb 16;12(5):3360–76. doi: 10.1002/fsn3.4002 (PMC11077191; doi:10.1002/fsn3.4002)
Supplement: Supplementary file 11 — Table S11 [file FSN3-12-3360-s003.xlsx]

## Sheet: ClueGO Results
Supplementary Table S10 common genes GO BP and KEGG
ID	Term	LogP	% Associated Genes	Nr. Genes	Associated Genes Found
GO:0048525	negative regulation of viral process	-3.11268	4.30108	4	Isg15, Mx2, Oasl2, Rsad2
GO:0051607	defense response to virus	-5.90548	4.46927	8	Ifi44l, Ifit2, Ifit3, Isg15, Mx2, Oasl2, Pum2, Rsad2
GO:0019079	viral genome replication	-3.26005	4.70588	4	Isg15, Mx2, Oasl2, Rsad2
GO:1903901	negative regulation of viral life cycle	-3.29927	4.81928	4	Isg15, Mx2, Oasl2, Rsad2
GO:0045069	regulation of viral genome replication	-3.51221	5.47945	4	Isg15, Mx2, Oasl2, Rsad2
GO:0045071	negative regulation of viral genome replication	-4.33511	8.88889	4	Isg15, Mx2, Oasl2, Rsad2
GO:0002704	negative regulation of leukocyte mediated immunity	-2.58155	4.83871	3	AA926063, Bcl6, Kifc1
GO:0046686	response to cadmium ion	-3.06098	4.16667	4	AA926063, Kifc1, Mt1m, Mt2A
GO:0046688	response to copper ion	-3.53523	5.55556	4	AA926063, Kifc1, Mt1m, Mt2A
GO:0002707	negative regulation of lymphocyte mediated immunity	-2.82554	5.88235	3	AA926063, Bcl6, Kifc1
GO:0071276	cellular response to cadmium ion	-4.08595	7.69231	4	AA926063, Kifc1, Mt1m, Mt2A
GO:0071280	cellular response to copper ion	-4.37409	9.09091	4	AA926063, Kifc1, Mt1m, Mt2A
GO:0010662	regulation of striated muscle cell apoptotic process	-2.34766	4	3	AA926063, Kifc1, Map3k5
GO:0006882	cellular zinc ion homeostasis	-4.41402	9.30233	4	AA926063, Kifc1, Mt1m, Mt2A
GO:0010665	regulation of cardiac muscle cell apoptotic process	-2.38062	4.10959	3	AA926063, Kifc1, Map3k5
GO:0055069	zinc ion homeostasis	-4.33511	8.88889	4	AA926063, Kifc1, Mt1m, Mt2A
rno04950	Maturity onset diabetes of the young	-2.20954	2.53165	2	Bhlha15, Hnf4g
rno04976	Bile secretion	-2.09112	3.79747	3	Kcnn2, Slc4a4, Abcg8
rno05171	Coronavirus disease - COVID-19	-1.89893	6.32911	5	Rpl30, Tmprss2, Mx2, Isg15, LOC498276
rno05164	Influenza A	-1.42118	3.79747	3	Rsad2, Tmprss2, Mx2
rno04975	Fat digestion and absorption	-1.79975	2.53165	2	Abcg8, RGD1565355
rno04979	Cholesterol metabolism	-1.71132	2.53165	2	Abcg8, RGD1565355
rno04978	Mineral absorption	-1.58842	2.53165	2	Mt2A, Mt1m
rno04145	Phagosome	-1.32391	3.79747	3	Dync1li2, LOC498276, RGD1565355
